# Supplementary material for: Direct observation of coordinated DNA movements on the nucleosome during chromatin remodelling
Source: Nat Commun. 2019 Apr 12;10:1720. doi: 10.1038/s41467-019-09657-1 (PMC6461674; doi:10.1038/s41467-019-09657-1)
Supplement: Supplementary file 4 — Source Data [file 41467_2019_9657_MOESM4_ESM.xlsx]

## Sheet: Figure 1
Figure 1	Before		After Chd1 and ATP
	Exit FRET	Entry FRET	Exit FRET	Entry FRET
Remodeling histograms	0.47294	0.40437	0.08392	0.74489
	0.22146	0.64207	0.04828	0.46676
	0.30959	0.65485	0.14575	0.63529
	0.31455	0.43669	0.02637	0.39164
	0.34291	0.61156	0.06239	0.25612
	0.27323	0.43848	0.02638	0.45197
	0.35169	0.54679	0.10541	0.75918
	0.39147	0.54436	0.1069	0.75497
	0.28565	0.60748	0.00349	0.53335
	0.4147	0.54828	0.25471	0.8949
	0.31399	0.51283	0.11877	0.65293
	0.26022	0.59481	-0.0023	0.47876
	0.33107	0.60372	0.04105	0.82366
	0.29151	0.43467	0.0034	0.0783
	0.26378	0.72849	0.06284	0.52196
	0.17056	0.43425	0.01735	0.39363
	0.42645	0.57127	0.09135	0.55451
	0.24639	0.57012	0.0088	0.24565
	0.29646	0.67733	0.01506	0.45265
	0.44622	0.63064	0.21943	0.69308
	0.2759	0.63416	0.000370103	0.76695
	0.35154	0.5741	0.00342	0.39937
	0.29274	0.60194	0.00298	0.79279
	0.25837	0.5462	0.32123	0.618
	0.30212	0.63694	0.35022	0.52673
	0.21563	0.67024	0.04703	0.38946
	0.19339	0.5034	0.04216	0.64898
	0.17	0.67114	0.02519	0.47851
	0.38209	0.57912	0.11229	0.50425
	0.40233	0.63404	0.30119	0.65829
	0.29965	0.60373	0.03066	0.35675
	0.36516	0.58354	0.03195	0.28229
	0.23161	0.56536	0.0899	0.85523
	0.29996	0.68524	0.09362	0.59509
	0.63196	0.67135	0.17071	0.71099
	0.39213	0.55466	0.00326	0.56881
	0.30945	0.56716	0.0279	0.33203
	0.46561	0.572	0.19467	0.39973
	0.38374	0.55795	0.05889	0.66521
	0.26977	0.37368	0.30409	0.81269
	0.33279	0.57258	-0.0074	0.52888
	0.09469	0.51032	0.05003	0.56484
	0.35521	0.52068	0.34436	0.85588
	0.19737	0.49745	0.01376	0.34732
	0.12255	0.5462	0.15687	0.69562
	0.30093	0.52241	-0.00419	0.35918
	0.24289	0.61337	-0.01316	0.81704
	0.27348	0.58238	0.04395	0.74501
	0.31954	0.50836	0.04076	0.50975
	0.30244	0.6216	0.18179	0.57865
	0.17263	0.62531	0.05143	0.425
	0.33574	0.74959	0.12169	0.67248
	0.37027	0.46741	0.5422	0.66059
	0.24731	0.5867	0.04465	0.61463
	0.40339	0.55143	0.62383	0.63202
	0.23649	0.60838	0.32613	0.61375
	0.31768	0.47079	0.0271	0.69685
	0.18442	0.65868	0.01792	0.60622
	0.37258	0.66285	0.30307	0.64013
	0.25689	0.4751	0.04001	0.56395
	0.26751	0.52852	0.05362	0.201
	0.44963	0.61928	0.07277	0.40826
	0.32572	0.58056	0.09344	0.78186
	0.3639	0.58804	0.33383	0.58542
	0.20187	0.52362	0.08326	0.47256
	0.44313	0.6542	0.03566	0.58195
	0.34599	0.53892	0.34442	0.61775
	0.25753	0.54253	0.11468	0.674
	0.42288	0.54544	0.08834	0.67168
	0.28713	0.4888	0.07243	0.72536
	0.36697	0.60688	0.22762	0.63834
	0.3865	0.58776	0.07304	0.60006
	0.22742	0.61987	0.03162	0.42144
	0.06548	0.58663	0.03326	0.55101
	0.14759	0.59738	-0.0138	0.50635
	0.44013	0.57056	0.06688	0.65274
	0.2972	0.73483	0.01744	0.6129
	0.33773	0.59021	0.39058	0.53096
	0.20032	0.58485	0.27697	0.60855
	0.3037	0.6421	0.0876	0.68701
	0.46296	0.46354	0.08115	0.62965
	0.37028	0.55718	0.13052	0.11502
	0.22828	0.73954	0.45553	0.60398
	0.33993	0.55397	0.09302	0.75831
	0.2986	0.6363	0.06483	0.24403
	0.33835	0.55437	-0.02227	0.21387
	0.1375	0.63732	0.03935	0.63607
	0.28724	0.55798	0.06063	0.7207
	0.3339	0.59536	0.20717	0.7679
	0.2909	0.58616	0.08588	0.38937
	0.1704	0.66343	0.07456	0.65978
	0.27764	0.62915	0.10612	0.64961
	0.36101	0.59977	0.13982	0.60187
	0.30948	0.65291	0.27503	0.68993
	0.22861	0.65384	0.00617	0.69308
	0.24263	0.63806	0.03143	0.36089
	0.23394	0.63584	0.07929	0.23653
	0.28001	0.67815	0.13323	0.64787
	0.29647	0.60184	0.17537	0.66403
	0.34169	0.62647	0.03337	0.35202
	0.34826	0.56452	0.14666	0.72814
	0.18146	0.66961	0.02965	0.42166
	0.42155	0.5665	0.47397	0.73083
	0.22471	0.59242	0.03829	0.63299
	0.28058	0.59175	0.11368	0.43272
	0.38136	0.65393	0.38518	0.70133
	0.24601	0.58848	0.04619	0.50588
	0.41203	0.75745	0.03839	0.31831
	0.23889	0.6059	0.39673	0.27237
	0.40691	0.64554	0.06097	0.78335
	0.11444	0.5735	0.29449	0.63377
	0.32171	0.5825	0.19422	0.67566
	-0.02055	0.52688	0.14753	0.5901
	0.35249	0.55103	0.38466	0.84728
	0.22254	0.60342	0.0517	0.76354
	0.35016	0.63482	0.17598	0.84305
	0.26942	0.51063	0.07124	0.53583
	0.36569	0.58471	0.11025	0.86189
	0.30082	0.63015	0.04557	0.89045
	0.3768	0.61068	0.08933	0.33935
	0.41369	0.52815	0.01255	0.34338
	0.3061	0.59138	0.13602	0.70714
	0.28736	0.60964	0.06634	0.42839
	0.40807	0.61927	0.22536	0.76122
	0.24132	0.64264	0.1457	0.47211
	0.3489	0.54978	0.07896	0.4433
	0.32752	0.51629	0.13972	0.69297
	0.279	0.58967	0.1197	0.61678
	0.31689	0.59597	0.35939	0.57054
	0.1697	0.58694	0.00912	0.65523
	0.33897	0.44875	0.08554	0.67212
	0.2937	0.32443	0.08638	0.69698
	0.30012	0.64984	0.06485	0.45687
	0.3228	0.66977	0.08367	0.47545
	0.3379	0.54287	0.08677	0.43161
	0.33972	0.65026	0.05427	0.33545
	0.24591	0.6547	0.05474	0.29178
	0.37105	0.56587	0.07388	0.37993
	0.27782	0.49579	0.03443	0.69717
	0.51171	0.44489	0.15728	0.55066
	0.46515	0.54758	0.03503	0.72333
	0.3474	0.61691	0.28665	0.54781
	0.42273	0.66567	0.08753	0.47185
	0.22739	0.54789	0.13608	0.61454
	0.32785	0.59946	0.42374	0.7338
	0.2853	0.53764	0.16273	0.6658
	0.31175	0.48326	0.08982	0.74971
	0.2607	0.54312	0.07418	0.32495
	0.31061	0.55054	0.07489	0.67564
	0.34112	0.57931	0.07938	0.67707
	0.32309	0.58892	0.22212	0.81611
	0.39502	0.84233	0.07392	0.72544
	0.26061	0.63492	0.06985	0.41011
	0.46227	0.78427	0.03974	0.67705
	0.2612	0.39754	0.28032	0.69382
	0.28331	0.40831	0.05432	0.81276
	0.378	0.57958	0.07703	0.74588
	0.28289	0.48479	0.11586	0.60224
	0.23909	0.57156	0.11336	0.30504
	0.05226	0.62104	0.05402	0.24703
	0.29631	0.53669	0.04341	0.41557
	0.13303	0.51625	0.08037	0.64784
	0.34541	0.60847	-0.00295	0.63814
	0.29086	0.58812	0.10485	0.55571
	0.32348	0.5634	0.08425	0.74263
	0.34048	0.54057	0.10877	0.71247
	0.39103	0.47357	0.06339	0.57195
	0.33316	0.59052	0.14543	0.22532
	0.37724	0.5275	0.09279	0.71787
	0.36855	0.53162	0.41583	0.60478
	0.19491	0.63017	0.03946	0.47368
	0.36368	0.52697	0.06809	0.68318
	0.35294	0.49963	0.14483	0.29644
	0.3561	0.54911	0.03586	0.59716
	0.37673	0.65677	0.23323	0.81632
	0.25125	0.48705	0.1996	0.66218
	0.30317	0.51838	0.04292	0.58671
	0.37615	0.56204	0.12219	0.56799
	0.28137	0.57459	0.06963	0.58839
	0.24807	0.5609	0.04786	0.21629
	0.27471	0.53147	0.18251	0.64184
	0.03832	0.60652	0.19889	0.64552
	0.39983	0.51477	0.08562	0.77987
	0.05498	0.7362	0.2172	0.75063
	0.34574	0.48881	0.17455	0.65133
	0.37642	0.65217	0.04321	0.71558
	0.38081	0.62619	0.07106	0.71116
	0.35775	0.59826	0.17254	0.59069
	0.37262	0.54448	0.08788	0.68246
	0.34956	0.58007	0.04067	0.57131
	0.17032	0.49146	0.41073	0.55918
	0.22295	0.48172	0.172	0.66703
	0.29182	0.48113	0.21273	0.62634
	0.18935	0.60567	0.14373	0.65631
	0.31415	0.55418	0.27397	0.62022
	0.41089	0.44475	0.13656	0.57907
	0.3284	0.57261	0.30473	0.79809
	0.27949	0.58984	0.18891	0.70558
	0.22283	0.37032	0.21764	0.64665
	0.34032	0.4507	0.18281	0.57109
	0.25299	0.58429	0.01608	0.83644
	0.24283	0.59772	0.15759	0.74573
	0.2271	0.56285	0.23095	0.71341
	0.41158	0.35627	0.06576	0.70726
	0.17797	0.57342	0.11501	0.57875
	0.20552	0.51054	0.43257	0.858
	0.22107	0.61229	0.26883	0.83631
	0.32934	0.6728	0.13631	0.69114
	0.31075	0.49463	0.20825	0.57677
	0.4627	0.57016	0.28051	0.82614
	0.02828	0.48687	0.36139	0.52942
	0.3698	0.48597	0.23175	0.63833
	0.40871	0.51246	0.08834	0.62454
	0.2937	0.57282	0.21915	0.53473
	0.30882	0.667	0.05804	0.79962
	0.28974	0.56987	0.17924	0.63573
	0.36777	0.53374	0.36479	0.6426
	0.33297	0.60982	0.05765	0.62598
	0.27444	0.66459	0.12367	0.66321
	0.31858	0.58028	0.18885	0.29642
	0.37497	0.64664	0.18784	0.44827
	0.23378	0.57659	0.0856	0.68912
	0.20517	0.54378	0.31207	0.67937
	0.25296	0.45031	0.19621	0.73211
	0.39702	0.4826	0.08175	0.62074
	0.23656	0.676	0.17926	0.80715
	0.14628	0.71618	0.21509	0.52569
	0.29901	0.50863	0.28418	0.61814
	0.29868	0.62592	0.38907	0.73062
	0.43372	0.52894	0.2091	0.70311
	0.30223	0.50732	0.17011	0.51673
	0.20884	0.47212	0.21265	0.50081
	0.28275	0.47492	0.18154	0.68566
	0.13618	0.53096	0.32057	0.56533
	0.29806	0.56384	0.13807	0.7452
	0.29918	0.52116	0.07995	0.48049
	0.40528	0.44783	0.0515	0.55853
	0.35688	0.51025	0.26918	0.82036
	0.31662	0.55817	0.20526	0.69699
	0.20384	0.60175	0.16572	0.57583
	0.28664	0.59661	0.04059	0.15639
	0.25593	0.70435	0.09136	0.14765
	0.18162	0.59404	0.13035	0.83162
	0.20298	0.39788	0.13102	0.82198
	0.21909	0.49042	0.20964	0.68253
	0.35142	0.59299	0.00209	0.88454
	0.31464	0.54844	0.17482	0.75143
	0.36118	0.62367	0.00789	0.74579
	0.35283	0.60346	0.09604	0.69181
	0.33266	0.61686	0.20695	0.55908
	0.14068	0.58059	0.33898	0.62026
	0.30325	0.55178	0.16781	0.62754
	0.23938	0.67578	0.24995	0.91154
	0.30228	0.55984	0.29152	0.67868
	0.16453	0.52465	0.10175	0.83752
	0.29858	0.52266	0.08907	0.51454
	0.21085	0.62407	0.14287	0.49555
	0.32894	0.59591	0.10582	0.43269
	0.30674	0.59404	0.16008	0.64512
	0.31405	0.62014	0.17972	0.69036
	0.26266	0.58574	0.24298	0.79273
	0.3051	0.59274	0.01174	0.95372
	0.31802	0.69641	0.32156	0.75717
	0.31643	0.6816	0.03092	0.66437
	0.25178	0.68473	0.27977	0.65501
	0.34847	0.62365	0.01945	0.7401
	0.35859	0.57209	0.36981	0.5638
	0.22093	0.62827	0.19407	0.8384
	0.37809	0.60825	0.24042	0.58008
	0.30194	0.60826	0.16044	0.44244
	0.46811	0.6905	0.18077	0.68402
	0.29284	0.46973	0.29534	0.55304
	0.39101	0.51234	0.14951	0.74934
	0.08263	0.65541	0.17683	0.29792
	0.31731	0.70871	0.13566	0.58384
	0.38502	0.63582	0.23691	0.57686
	0.11645	0.69606	0.10283	0.27602
	0.38389	0.69598	0.15603	0.73363
	0.3533	0.41632	0.50567	0.61991
	0.15628	0.854	0.3872	0.63853
	0.38354	0.48324	0.32787	0.68195
	0.27645	0.50226	0.25133	0.69528
	0.14356	0.71842	-0.00659	0.8426
	0.22257	0.61919	0.14345	0.51658
	0.47737	0.68394	-0.03022	0.32703
	0.27867	0.60153	0.10072	0.49188
	0.34753	0.59461	0.13438	0.67553
	0.29241	0.59513	0.26531	0.70563
	0.05199	0.59133	0.2031	0.62549
	0.28698	0.65229	0.55477	0.66275
	0.26911	0.65615	-0.00276	0.07999
	0.36804	0.65692	0.16918	0.7925
	0.27816	0.85717	0.10038	0.93915
	0.12905	0.59994	0.16776	0.67235
	0.29442	0.56262	0.2239	0.63302
	0.45114	0.60446	0.25038	0.69984
	0.35351	0.59777	0.13363	0.61629
	0.317	0.41016	0.16352	0.7001
	0.3291	0.55762	-0.04612	0.92488
	0.32291	0.68596	0.22403	0.77482
	0.33824	0.57249	0.13485	0.44129
	0.18425	0.58234	0.24459	0.53494
	0.36099	0.57741	0.09195	0.76174
	0.46052	0.5632	0.24223	0.93918
	0.47246	0.50761	0.07786	0.61602
	0.20741	0.48675	0.25462	0.70225
	0.30806	0.45623	0.2531	0.57216
	0.47027	0.46604	0.37424	0.81927
	0.23058	0.54387	0.17618	0.71343
	0.3117	0.70489	0.16716	0.60087
	0.31302	0.62909	0.20257	0.25874
	0.36422	0.59291	0.10797	0.80095
	0.0481	0.54777	0.00315	0.83667
	0.18777	0.61775	0.1586	0.57891
	0.35374	0.49979	0.00984	0.97878
	0.35756	0.47316	0.23399	0.79935
	0.31029	0.601	0.46244	0.57521
	0.33074	0.64866	0.2475	0.49102
	0.44301	0.74472	0.17591	0.70589
	0.24395	0.3651	0.54297	0.81562
	0.27457	0.79374	0.18114	0.5396
	0.29912	0.39571	0.1556	0.70864
	0.35726	0.57494	0.53982	0.67777
	0.22082	0.56494	0.24395	0.60281
	0.32899	0.53834	0.21427	0.73458
	0.31513	0.55999	0.28662	0.46281
	0.33826	0.54868	0.03546	0.65393
	0.21616	0.59695	0.37469	0.82355
	0.30099	0.55931	0.18274	0.58091
	0.19353	0.49315	0.09879	0.6758
	0.08516	0.61407	0.03878	0.04442
	0.30576	0.5172	0.26964	0.77504
	0.36444	0.39621	0.29296	0.69046
	0.25341	0.54224	0.18287	0.50994
	0.45005	0.5421	0.13541	0.43536
	0.29046	0.5583	0.07907	0.63371
	0.26053	0.57496	0.11967	0.64732
	0.38631	0.5527	0.11107	0.64932
	0.32883	0.58234	0.22517	0.68826
	0.33335	0.61416	0.02025	0.51848
	0.50689	0.6054	0.20596	0.55357
	0.37715	0.55474	0.2018	0.65473
	0.34451	0.59387	0.21274	0.55596
	0.18744	0.54406	0.57529	0.51608
	0.26709	0.54885	0.08757	0.74005
	0.28468	0.63175	0.10829	0.29036
	0.18018	0.6036	0.27438	0.57874
	0.37117	0.52559	0.04846	0.87462
	0.2977	0.65676	0.15634	0.81274
	0.57731	0.55116	0.05196	0.86688
	0.28208	0.56322	0.01085	0.64562
	0.34609	0.62283	0.24639	0.6799
	0.40246	0.56489	0.25043	0.66167
	0.40199	0.64271	0.14003	0.88636
	0.34136	0.62353	0.01975	0.94581
	0.36445	0.65867	0.17233	0.61302
	0.34399	0.56414	0.3213	0.60474
	0.32418	0.51664	0.10902	0.81325
	0.29187	0.5752	0.40562	0.31741
	0.39475	0.58663	0.2903	0.42931
	0.30208	0.58131	0.14662	0.70572
	0.4544	0.55541	0.26138	0.64765
	0.25921	0.59405	0.29985	0.70703
	0.24148	0.49083	0.12761	0.74353
	0.21095	0.57286	0.21664	0.62379
	0.3375	0.42636	0.28263	0.55462
	0.42061	0.58942	0.06224	0.57326
	0.36416	0.56312	0.04751	0.52366
	0.3006	0.56963	0.21825	0.57495
	0.26077	0.40622	0.19757	0.17175
	0.43966	0.52098	0.07848	0.71367
	0.36259	0.61531	0.1855	0.56267
	0.25574	0.60905	0.0818	0.6515
	0.16381	0.62265	0.03156	0.63083
	0.38647	0.52104	0.1164	0.65072
	0.15628	0.56479	0.29649	0.72423
	0.19373	0.55612	0.12482	0.56293
	0.16016	0.77596	0.09997	0.62385
	0.35035	0.61818	0.15901	0.58269
	0.32313	0.74159	0.23621	0.7175
	0.28398	0.94614	0.02695	0.89224
	0.19208	0.68155	0.28663	0.51364
	0.2876	0.52473	0.41207	0.57312
	0.32264	0.57095	0.11955	0.57055
	0.24437	0.6368	0.04	0.91708
	0.35095	0.92053	0.09262	0.63754
	0.37756	0.60739	0.04819	0.60477
	0.27718	0.60637	-0.00321	0.96803
	0.38774	0.49658	0.01659	0.35975
	0.20917	0.74338	0.22451	0.56222
	0.38445	0.77359	0.28692	0.773
	0.37944	0.46936	0.2406	0.4345
	0.39562	0.61767	0.15185	0.6158
	0.22841	0.52355	0.02419	0.73529
	0.24649	0.55593	0.30262	0.47721
	0.37597	0.35434	0.21912	0.52276
	0.31957	0.50458	-0.00412	0.77517
	0.29034	0.44353	0.08765	0.58117
	0.34367	0.5821	0.42974	0.48842
	0.31495	0.63826	0.20706	0.62765
	0.38458	0.54127	0.21169	0.85477
	0.19151	0.60438	0.08088	0.96977
	0.30285	0.52115	0.09511	0.80307
	0.4231	0.56379	0.24041	0.71811
	0.28621	0.55994	0.0034	0.7422
	0.309	0.61095	0.21047	0.70582
	0.35159	0.56276	0.08102	0.55002
	0.22807	0.59186	0.60549	0.67744
	0.27977	0.52246	0.09979	0.3973
	0.2392	0.56654	0.08507	0.08952
	0.23246	0.77759	0.26111	0.85507
	0.38404	0.57034	0.2453	0.55056
	0.27492	0.55772	0.00984	0.36694
	0.25973	0.63038	0.20742	0.63059
	0.2054	0.65631	0.17677	0.76502
	0.2616	0.63203	0.02404	0.38133
	0.31211	0.49952	0.28303	0.84864
	0.29695	0.54749	0.22356	0.67923
	0.30652	0.56178	0.58647	0.88021
	0.25515	0.6176	0.02645	0.49352
	0.2666	0.48918	0.13392	0.61624
	0.44041	0.58008	0.07702	0.36399
	0.41461	0.58413	0.01385	0.52382
	0.26608	0.53677	0.25469	0.67758
	0.37735	0.5496	0.12783	0.94201
	0.29686	0.4956	0.18376	0.5762
	0.21587	0.79072	0.18929	0.64402
	0.43389	0.56606	0.17627	0.71289
	0.36642	0.55559	0.1376	0.64293
	0.31706	0.65938	0.20081	0.67011
	0.28789	0.58499	0.01405	0.84008
	0.02074	0.51383	0.24168	0.409
	0.31187	0.54621	0.15743	0.67506
	0.14144	0.56078	0.08489	0.84296
	0.23882	0.53258	0.11801	0.92169
	0.2256	0.55243	0.17379	0.68785
	0.2176	0.75804	0.13531	0.08191
	0.24447	0.69186	0.10567	0.6483
	0.34303	0.48311	0.03826	0.74587
	0.30084	0.69764	0.00427	0.56239
	0.32851	0.54185	0.0868	0.13609
	0.26245	0.64045	0.31911	0.7912
	0.44871	0.85778	0.13761	0.51839
	0.32843	0.3233	0.25172	0.82779
	0.30485	0.53538	0.16749	0.6417
	0.44449	0.64278	0.22549	0.62774
	0.3407	0.71376	0.48565	0.78635
	0.2745	0.35333	0.14457	0.70974
	0.28658	0.62582	0.0128	0.66787
	0.46462	0.4873	0.3342	0.68605
	0.42947	0.46992	0.1963	0.8348
	0.485	0.78335	0.18446	0.54534
	0.29017	0.58984	0.06558	0.33161
	0.3386	0.49551	0.10524	0.62453
	0.39308	0.38248	0.10992	0.64842
	0.31114	0.62501	0.0027	0.2468
	0.52123	0.56352	0.11071	0.65786
	0.37878	0.53837	0.11089	0.68988
	0.24205	0.46889	0.25021	0.70394
	0.45694	0.58407	0.2791	0.63475
	0.37517	0.58008	0.0635	0.73953
	0.016	0.6019	0.01914	0.61027
	0.2911	0.55643	0.12505	0.69134
	0.39236	0.69543	0.01848	0.18054
	0.25261	0.57824	-0.00324	0.94744
	0.35444	0.58175	0.26422	0.64022
	0.42411	0.50954	0.10901	0.89488
	0.10372	0.4552	0.03998	0.65135
	0.36017	0.5036	0.41455	0.5634
	0.26506	0.50379	0.18946	0.53917
	0.26373	0.45976	0.08437	0.74485
	0.3778	0.5426	0.07631	0.71277
	0.3882	0.47313	0.03445	0.2485
	0.42868	0.49062	0.137	0.70577
	0.3075	0.48299	0.12406	0.67112
	0.24904	0.38483	0.04196	0.60831
	0.32302	0.5813	0.23657	0.87041
	0.73457	0.28862	0.08517	0.17252
	0.35039	0.55217	0.15001	0.71655
	0.3375	0.61891	0.45697	0.90581
	0.25065	0.69044	0.09068	0.70839
	0.38477	0.50168	0.31335	0.57611
	0.28953	0.49602	0.11518	0.61125
	0.32119	0.59477	0.3119	0.65718
	0.35005	0.59512	0.19887	0.68814
	0.44801	0.34375	0.17101	0.74268
	0.30448	0.64766	0.19693	0.59667
	0.17979	0.48191	0.08893	0.71268
	0.34415	0.50997	0.091	0.63017
	0.27623	0.55253	0.10578	0.57705
	0.27928	0.53333	0.04327	0.36627
	0.16448	0.70455	0.22187	0.84994
	0.3663	0.54806	0.16077	0.6253
	0.2157	0.64767	0.17945	0.6581
	0.32559	0.50039	0.18323	0.67029
	0.27331	0.39834	0.0506	0.37303
	0.274	0.45709	-0.02786	0.76934
	0.24793	0.43589	0.02694	0.75817
	0.32063	0.49892	0.07478	0.79369
	0.31591	0.51084	0.19861	0.5521
	0.21681	0.64928	0.19124	0.54441
	0.19099	0.57887	0.29413	0.46986
	0.3943	0.43844	0.10518	0.6386
	0.28538	0.53636	0.08133	0.64274
	0.12817	0.66508	0.18542	0.65746
	0.12496	0.59195	0.22275	0.70803
	0.25558	0.84846	0.18371	0.35474
	0.24855	0.29538
	0.31899	0.46381
	0.22524	0.54939
	0.18673	0.59894
	0.25195	0.80272
	0.22145	0.54745
	0.16938	0.75625
	0.47942	0.4814
	0.36585	0.64706
	0.32593	0.61821
	0.25689	0.56854
	0.291	0.49569
	0.09735	0.53755
	0.37909	0.55463
	0.27325	0.58287
	0.3165	0.58786
	0.19784	0.64369
	0.32663	0.57809
	0.20484	0.49784
	0.25239	0.48134
	0.29105	0.64253
	0.32387	0.42865
	0.4162	0.91646
	0.23339	0.50643
	0.42099	0.65881
	0.31602	0.59527
	0.35392	0.54095
	0.30847	0.68478
	0.2861	0.6257
	0.29774	0.42378
	0.21622	0.46813
	0.66062	0.25155
	0.29517	0.59512
	0.29858	0.49419
	0.25675	0.5302
	0.39584	0.57034
	0.32652	0.58963
	0.32275	0.5608
	0.25687	0.55421
	0.36361	0.53234
	0.24137	0.48842
	0.38613	0.57563
	0.27352	0.47198
	0.32786	0.54377
	0.4123	0.51133
	0.33464	0.32057
	0.3228	0.61336
	0.25803	0.55859
	0.33414	0.49705
	0.48348	0.47337
	0.30364	0.42505
	0.39077	0.39798
	0.29045	0.57381
	0.36086	0.71941
	0.27875	0.37209
	0.26324	0.59313
	0.32981	0.55521
	0.30556	0.55176
	0.27223	0.528
	0.39107	0.62468
	0.23219	0.66109
	0.33897	0.5534
	0.35205	0.49403
	0.39174	0.6612
	0.27547	0.54277
	0.34344	0.60869
	0.41473	0.65833
	0.30054	0.57336
	0.46144	0.47546
	0.26299	0.36632
	0.35129	0.57357
	0.35457	0.51118
	0.34211	0.63724
	0.51809	0.29264
	0.2884	0.63338
	0.33008	0.52348
	0.28152	0.51914
	0.22244	0.67234
	0.36956	0.51672
	0.40815	0.80561
	0.3492	0.51661
	0.39149	0.55738
	0.34674	0.54641
	0.34825	0.55889
	0.29092	0.53779
	0.37484	0.47691
	0.39781	0.64629
	0.15065	0.79305
	0.33445	0.57551
	0.24038	0.36583
	0.33715	0.57066
	0.35269	0.61307
	0.27171	0.60377
	0.28196	0.5971
	0.34164	0.53873
	0.34474	0.54474
	0.35193	0.62579
	0.4363	0.55623
	0.32667	0.44769
	0.33878	0.49851
	0.35114	0.55259
	0.24647	0.54787
	0.40352	0.75047
	0.36358	0.44099
	0.38668	0.66465
	0.21389	0.53929
	0.31494	0.58877
	0.27846	0.40888
	0.51783	0.4501
	0.42942	0.54251
	0.28301	0.46598
	0.36289	0.54684
	0.40173	0.51981
	0.35934	0.42731
	0.34363	0.52456
	0.36395	0.52509
	0.34967	0.50825
	0.07591	0.48892
	0.35826	0.49765
	0.231	0.37843
	0.35026	0.61167
	0.37273	0.4275
	0.28768	0.5531
	0.41991	0.5883
	0.1551	0.54642
	0.38623	0.50051
	0.28426	0.53509
	0.32835	0.52372
	0.36043	0.53113
	0.26679	0.56866
	0.39111	0.52536
	0.28357	0.53852
	0.37614	0.49378
	0.23423	0.56752
	0.40044	0.49285
	0.32718	0.49241
	0.39934	0.6695
	0.41622	0.63874
	0.25019	0.52983
	0.39874	0.5775
	0.35399	0.51597
	0.37754	0.50441
	0.40752	0.71056
	0.28238	0.54867
	0.3152	0.47004
	0.18415	0.40679
	0.37237	0.55333
	0.32662	0.52262
	0.53153	0.5595
	0.37814	0.55016
	0.66826	0.64832
	0.62536	0.54966
	0.59976	0.66502
	0.02335	0.49233
	0.26689	0.79657
	0.38012	0.33217
	0.21913	0.50567
	0.23114	0.61272
	0.2584	0.58417
	0.31181	0.37485
	0.2777	0.54907
	0.38182	0.3585
	0.34578	0.58408
	0.26903	0.57441
	0.26435	0.44115
	0.3141	0.66373
	0.21961	0.3801
	0.30855	0.42058
	0.18482	0.45763
	0.3396	0.54554
	0.37135	0.53773
	0.31926	0.41019
	0.3156	0.62991
	0.22682	0.59603
	0.39339	0.57304
	0.3289	0.77956
	0.3264	0.63995
	0.35704	0.61725
	0.31299	0.58958
	0.25934	0.57162
	0.26662	0.48947
	0.32319	0.74235
	0.37082	0.75606
	0.35151	0.57682
	0.22017	0.52652
	0.38094	0.60774
	0.125	0.57258
	0.38367	0.52691
	0.48838	0.74338
	0.37343	0.59497
	0.20433	0.69469
	0.34391	0.57952
	0.31282	0.58064
	0.34827	0.55131
	0.32827	0.3056
	0.26379	0.43893
	0.53868	0.48705
	0.20024	0.62885
	0.29225	0.53935
	0.3016	0.39234
	0.34992	0.42866
	0.39622	0.69243
	0.25862	0.56305
	0.31626	0.63646
	0.2133	0.4658
	0.29982	0.57451
	0.33668	0.60491
	0.27467	0.52765
	0.33882	0.60209
	0.26509	0.59178
	0.37532	0.51968
	0.33908	0.56435
	0.2903	0.5857
	0.28572	0.57425
	0.27108	0.50032
	0.29129	0.47778
	0.25417	0.44872
	0.30222	0.52013
	0.2787	0.62495
	0.42788	0.52193
	0.27682	0.55438
	0.38527	0.5028
	0.35125	0.42962
	0.26809	0.36953
	0.2976	0.47984
	0.47413	0.48122
	0.23105	0.5286
	0.3699	0.54718
	0.26932	0.4063
	0.36537	0.56249
	0.33301	0.5669
	0.22344	0.62477
	0.32382	0.60785
	0.30275	0.71171
	0.29249	0.52689
	0.33251	0.54788
	0.20488	0.43351
	0.35065	0.5262
	0.38858	0.69343
	0.35148	0.51761
	0.39881	0.56998
	0.3332	0.52286
	0.35209	0.51739
	0.28998	0.54314
	0.36754	0.6554
	0.48623	0.58612
	0.42687	0.51276
	0.3299	0.5447
	0.36035	0.51667
	0.45058	0.51578
	0.31916	0.51372
	0.34604	0.57518
	0.33653	0.55023
	0.40054	0.41781
	0.30965	0.50881
	0.44	0.52361
	0.30306	0.60927
	0.24198	0.58414
	0.31059	0.64925
	0.35931	0.52643
	0.35115	0.59949
	0.3106	0.40173
	0.27995	0.46882
	0.45812	0.50705
	0.41987	0.50156
	0.27762	0.54777
	0.32025	0.62787
	0.39779	0.45555
	0.25147	0.58891
	0.39635	0.56737
	0.37115	0.48574
	0.39407	0.54235
	0.39588	0.53812
	0.34263	0.54028
	0.31948	0.51245
	0.36549	0.47977
	0.35065	0.46636
	0.20926	0.51872
	0.43428	0.48609
	0.26545	0.48208
	0.38189	0.54428
	0.33873	0.57943
	0.32929	0.58488
	0.42127	0.46756
	0.28724	0.50737
	0.28069	0.59935
	0.40926	0.50114
	0.43236	0.79998
	0.42214	0.56005
	0.39233	0.52973
	0.3496	0.60073
	0.34243	0.53621
	0.26278	0.64663
	0.37129	0.46824
	0.39722	0.58639
	0.41521	0.69215
	0.43576	0.53614
	0.3933	0.57867
	0.30304	0.56297
	0.17796	0.56848
	0.52235	0.56036
	0.43629	0.52344
	0.41387	0.60473
	0.3	0.58308
	0.96834	0.2875
	0.12958	0.50338
	0.36244	0.54033
	0.52111	0.49796
	0.33549	0.45486
	0.27433	0.55584
	0.31536	0.49203
	0.09481	0.72616
	0.36492	0.52951
	0.16471	0.44933
	0.16765	0.57273
	0.38144	0.51135
	0.33993	0.58484
	0.33445	0.46516
	0.37865	0.5534
	0.26287	0.58759
	0.28071	0.50494
	0.10206	0.53575
	0.26738	0.52835
	0.41378	0.51233
	0.26122	0.49817
	0.36058	0.56896
	0.1855	0.54142
	0.31192	0.57136
	0.42846	0.53324
	0.34644	0.5414
	0.33427	0.50722
	0.39723	0.50103
	0.42561	0.48459
	0.37304	0.58566
	0.31334	0.38649
	0.26841	0.5802
	0.30896	0.59956
	0.27992	0.89561
	0.39631	0.43827
	0.37695	0.52537
	0.25853	0.53564
	0.45342	0.52901
	0.50384	0.3895
	0.30571	0.62204
	0.37781	0.60526
	0.3723	0.65201
	0.29992	0.60854
	0.50789	0.52323
	0.34676	0.4563
	0.28419	0.54218
	0.36552	0.62781
	0.27737	0.46979
	0.36131	0.6694
	0.35125	0.62355
	0.36265	0.55753
	0.35502	0.46684
	0.32572	0.57413
	0.29811	0.52451
	0.34347	0.57696
	0.30912	0.58066
	0.34635	0.52574
	0.34305	0.62351
	0.3347	0.60533
	0.41313	0.53793
	0.37892	0.5437
	0.31273	0.46943
	0.41677	0.50712
	0.25555	0.70083
	0.29422	0.58567
	0.34943	0.52917
	0.49241	0.59822
	0.35831	0.58006
	0.38845	0.49544
	0.36287	0.53052
	0.39431	0.51928
	0.32589	0.40236
	0.32277	0.39177
	0.41782	0.4643
	0.28683	0.52953
	0.18127	0.6053
	0.31256	0.59952
	0.28202	0.85335
	0.3452	0.48785
	0.40914	0.54581
	0.3747	0.618
	0.27002	0.42797
	0.20354	0.51446
	0.2815	0.54141
	0.29709	0.55213
	0.2602	0.54565
	0.31004	0.56045
	0.33317	0.49879
	0.20225	0.39795
	0.3227	0.48863
	0.30897	0.55774
	0.29422	0.53968
	0.27558	0.57088
	0.32162	0.27271
	0.47332	0.85651
	0.41941	0.57555
	0.28791	0.62598
	0.32222	0.57405
	0.28399	0.59974
	0.31768	0.50285
	0.32178	0.59521
	0.3387	0.57186
	0.27391	0.51672
	0.31272	0.48312
	0.4175	0.52367
	0.34328	0.51767
	0.30919	0.54528
	0.35662	0.59852
	0.24671	0.5336
	0.34362	0.54627
	0.25347	0.50247
	0.39142	0.55553
	0.5212	0.56748
	0.42759	0.56551
	0.33	0.51961
	0.27686	0.55697
	0.30469	0.55119
	0.22029	0.52098
	0.34499	0.44747
	0.31315	0.45171
	0.259	0.44371
	0.38145	0.5618
	0.35309	0.57577
	0.42006	0.53547
	0.23638	0.47679
	0.40726	0.48408
	0.41972	0.55966
	0.43706	0.65458
	0.35201	0.68713
	0.43939	0.53245
	0.3642	0.45573
	0.29098	0.63896
	0.39356	0.50825
	0.30583	0.53804
	0.45338	0.53159
	0.28934	0.51542
	0.4077	0.55605
	0.38977	0.55066
	0.29982	0.53728
	0.4002	0.51864
	0.2948	0.56637
	0.45181	0.43396
	0.30494	0.4168
	0.43645	0.58816
	0.41576	0.55726
	0.4311	0.56448
	0.23824	0.53441
	0.46335	0.48204
	0.41261	0.54216
	0.44476	0.53292
	0.29614	0.59559
	0.2633	0.53259
	0.38553	0.5035
	0.14905	0.58529
	0.27119	0.5811
	0.35603	0.63397
	0.44012	0.49753
	0.39717	0.4701
	0.39794	0.54478
	0.42134	0.57938
	0.42354	0.49062
	0.40751	0.502
	0.42394	0.56569
	0.32897	0.52522
	0.38386	0.57748
	0.45887	0.57248
	0.39465	0.44708
	0.37632	0.47711
	0.39284	0.60258
	0.3335	0.41515
	0.28105	0.57557
	0.36946	0.48996
	0.26781	0.48892
	0.42862	0.57149
	0.44113	0.45486
	0.47028	0.46458
	0.3991	0.51047
	0.4745	0.49061
	0.32906	0.58028
	0.37185	0.53948
	0.2089	0.52492
	0.33269	0.54142
	0.27836	0.51607
	0.27807	0.4316
	0.35258	0.46183
	0.47039	0.56147
	0.30709	0.53988
	0.34665	0.53917
	0.27441	0.52243
	0.36578	0.48223
	0.28337	0.57128
	0.27696	0.5183
	0.33021	0.47973
	0.36637	0.73926
	0.30965	0.58574
	0.40208	0.41175
	0.39462	0.44391
	0.35545	0.59405
	0.33488	0.52088
	0.42823	0.76316
	0.29803	0.50897
	0.11956	0.53425
	0.37399	0.49774
	0.26322	0.49294
	0.09898	0.39754
	0.3774	0.46374
	0.35455	0.50697
	0.2983	0.58981
	0.37727	0.42286
	0.28996	0.55009
	0.45756	0.77212
	0.31448	0.50617
	0.23109	0.40623
	0.29694	0.57268
	0.33056	0.34964
	0.39623	0.59653
	0.2807	0.51864
	0.24156	0.53631
	0.36535	0.48304
	0.33183	0.60402
	0.31186	0.62448
	0.27716	0.56597
	0.34908	0.56399
	0.09253	0.5033
	0.35365	0.46653
	0.38573	0.55832
	0.33679	0.56117
	0.2936	0.48444
	0.49686	0.4587
	0.40426	0.69315
	0.30068	0.38108
	0.29191	0.4407
	0.32996	0.531
	0.33713	0.57524
	0.25469	0.44905
	0.29272	0.42025
	0.19967	0.55291
	0.31401	0.55808
	0.40197	0.62868
	0.38757	0.57799
	0.32904	0.54005
	0.37882	0.54465
	0.31159	0.59705
	0.73744	0.32056
	0.34084	0.5308
	0.3175	0.58388
	0.44496	0.45856
	0.08821	0.6107
	0.34871	0.61873
	0.42082	0.45059
	0.2882	0.54228
	0.33117	0.60159
	0.33992	0.53336
	0.41424	0.43005
	0.33745	0.41761
	0.36518	0.50367
	0.46726	0.53099
	0.32774	0.62737
	0.08087	0.61359
	0.19836	0.67951
	0.2775	0.61029
	0.4434	0.46092
	0.28581	0.63981
	0.39418	0.56503
	0.41894	0.44354
	0.27767	0.50472
	0.56426	0.78157
	0.32382	0.43353
	0.35796	0.58359
	0.11298	0.56357
	0.17426	0.58877
	0.42581	0.50426
	0.29623	0.52761
	0.2102	0.3482
	0.34389	0.55174
	0.38857	0.49856
	0.34974	0.61855
	0.4407	0.48576
	0.32538	0.66134
	0.35779	0.46789
	0.48482	0.47222
	0.278	0.6044
	0.26941	0.58352
	0.28629	0.53179
	0.32582	0.69553
	0.28894	0.33477
	0.24234	0.5913
	0.30906	0.53321
	0.27835	0.54723
	0.32766	0.54392
	0.38951	0.51575
	0.38034	0.43211
	0.41813	0.45462
	0.21625	0.75389
	0.21695	0.4426
	0.33479	0.50029
	0.35801	0.47293
	0.28555	0.55924
	0.20122	0.53733
	0.28974	0.49795
	0.3911	0.46853
	0.34303	0.51333
	0.80163	0.47633
	0.36173	0.55105
	0.3855	0.62192
	0.33883	0.54344
	0.33624	0.57199
	0.32936	0.52473
	0.34649	0.67747
	0.40742	0.5198
	0.36359	0.51674
	0.26558	0.59289
	0.41786	0.42764
	0.33202	0.56461
	0.34135	0.52422
	0.47297	0.53143
	0.42171	0.44426
	0.3702	0.53513
	0.31297	0.56655
	0.49807	0.63739
	0.28077	0.53273
	0.30212	0.60018
	0.35426	0.51409
	0.3148	0.53558
	0.32866	0.5876
	0.3794	0.62502
	0.2976	0.47984
	0.47413	0.48122
	0.23105	0.5286
	0.3699	0.54718
	0.26932	0.4063
	0.36537	0.56249
	0.33301	0.5669
	0.22344	0.62477
	0.32382	0.60785
	0.30275	0.71171
	0.29249	0.52689
	0.33251	0.54788
	0.20488	0.43351
	0.35065	0.5262
	0.38858	0.69343
	0.35148	0.51761
	0.39881	0.56998
	0.3332	0.52286
	0.35209	0.51739
	0.28998	0.54314
	0.36754	0.6554
	0.48623	0.58612
	0.42687	0.51276
	0.3299	0.5447
	0.36035	0.51667
	0.45058	0.51578
	0.31916	0.51372
	0.34604	0.57518
	0.33653	0.55023
	0.40054	0.41781
	0.30965	0.50881
	0.44	0.52361
	0.30306	0.60927
	0.24198	0.58414
	0.31059	0.64925
	0.35931	0.52643
	0.35115	0.59949
	0.3106	0.40173
	0.27995	0.46882
	0.45812	0.50705
	0.41987	0.50156
	0.27762	0.54777
	0.32025	0.62787
	0.39779	0.45555
	0.25147	0.58891
	0.39635	0.56737
	0.37115	0.48574
	0.39407	0.54235
	0.39588	0.53812
	0.34263	0.54028
	0.31948	0.51245
	0.36549	0.47977
	0.35065	0.46636
	0.20926	0.51872
	0.43428	0.48609
	0.26545	0.48208
	0.38189	0.54428
	0.33873	0.57943
	0.32929	0.58488
	0.42127	0.46756
	0.28724	0.50737
	0.28069	0.59935
	0.40926	0.50114
	0.43236	0.79998
	0.42214	0.56005
	0.39233	0.52973
	0.3496	0.60073
	0.34243	0.53621
	0.26278	0.64663
	0.37129	0.46824
	0.39722	0.58639
	0.41521	0.69215
	0.43576	0.53614
	0.3933	0.57867
	0.30304	0.56297
	0.17796	0.56848
	0.52235	0.56036
	0.43629	0.52344
	0.41387	0.60473
	0.3	0.58308
	0.96834	0.2875
	0.12958	0.50338
	0.36244	0.54033
	0.52111	0.49796
	0.33549	0.45486
	0.27433	0.55584
	0.31536	0.49203
	0.09481	0.72616
	0.36492	0.52951
	0.16471	0.44933
	0.16765	0.57273
	0.38144	0.51135
	0.33993	0.58484
	0.33445	0.46516
	0.37865	0.5534
	0.26287	0.58759
	0.28071	0.50494
	0.10206	0.53575
	0.26738	0.52835
	0.41378	0.51233
	0.26122	0.49817
	0.36058	0.56896
	0.1855	0.54142
	0.31192	0.57136
	0.42846	0.53324
	0.34644	0.5414
	0.33427	0.50722
	0.39723	0.50103
	0.42561	0.48459
	0.37304	0.58566
	0.31334	0.38649
	0.26841	0.5802
	0.30896	0.59956
	0.27992	0.89561
	0.39631	0.43827
	0.37695	0.52537
	0.25853	0.53564
	0.45342	0.52901
	0.50384	0.3895
	0.30571	0.62204
	0.37781	0.60526
	0.3723	0.65201
	0.29992	0.60854
	0.50789	0.52323
	0.34676	0.4563
	0.28419	0.54218
	0.36552	0.62781
	0.27737	0.46979
	0.36131	0.6694
	0.35125	0.62355
	0.36265	0.55753
	0.35502	0.46684
	0.32572	0.57413
	0.29811	0.52451
	0.34347	0.57696
	0.30912	0.58066
	0.34635	0.52574
	0.34305	0.62351
	0.3347	0.60533
	0.41313	0.53793
	0.37892	0.5437
	0.31273	0.46943
	0.41677	0.50712
	0.25555	0.70083
	0.29422	0.58567
	0.34943	0.52917
	0.49241	0.59822
	0.35831	0.58006
	0.38845	0.49544
	0.36287	0.53052
	0.39431	0.51928
	0.32589	0.40236
	0.32277	0.39177
	0.41782	0.4643
	0.28683	0.52953
	0.18127	0.6053
	0.31256	0.59952
	0.28202	0.85335
	0.3452	0.48785
	0.40914	0.54581
	0.3747	0.618
	0.27002	0.42797
	0.20354	0.51446
	0.2815	0.54141
	0.29709	0.55213
	0.2602	0.54565
	0.31004	0.56045
	0.33317	0.49879
	0.20225	0.39795
	0.3227	0.48863
	0.30897	0.55774
	0.29422	0.53968
	0.27558	0.57088
	0.32162	0.27271
	0.47332	0.85651
	0.41941	0.57555
	0.28791	0.62598
	0.32222	0.57405
	0.28399	0.59974
	0.31768	0.50285
	0.32178	0.59521
	0.3387	0.57186
	0.27391	0.51672
	0.31272	0.48312
	0.4175	0.52367
	0.34328	0.51767
	0.30919	0.54528
	0.35662	0.59852
	0.24671	0.5336
	0.34362	0.54627
	0.25347	0.50247
	0.39142	0.55553
	0.5212	0.56748
	0.42759	0.56551
	0.33	0.51961
	0.27686	0.55697
	0.30469	0.55119
	0.22029	0.52098
	0.34499	0.44747
	0.31315	0.45171
	0.259	0.44371
	0.38145	0.5618
	0.35309	0.57577
	0.42006	0.53547
	0.23638	0.47679
	0.40726	0.48408
	0.41972	0.55966
	0.43706	0.65458
	0.35201	0.68713
	0.43939	0.53245
	0.3642	0.45573
	0.29098	0.63896
	0.39356	0.50825
	0.30583	0.53804
	0.45338	0.53159
	0.28934	0.51542
	0.4077	0.55605
	0.38977	0.55066
	0.29982	0.53728
	0.4002	0.51864
	0.2948	0.56637
	0.45181	0.43396
	0.30494	0.4168
	0.43645	0.58816
	0.41576	0.55726
	0.4311	0.56448
	0.23824	0.53441
	0.46335	0.48204
	0.41261	0.54216
	0.44476	0.53292
	0.29614	0.59559
	0.2633	0.53259
	0.38553	0.5035
	0.14905	0.58529
	0.27119	0.5811
	0.35603	0.63397
	0.44012	0.49753
	0.39717	0.4701
	0.39794	0.54478
	0.42134	0.57938
	0.42354	0.49062
	0.40751	0.502
	0.42394	0.56569
	0.32897	0.52522
	0.38386	0.57748
	0.45887	0.57248
	0.39465	0.44708
	0.37632	0.47711
	0.39284	0.60258
	0.3335	0.41515
	0.28105	0.57557
	0.36946	0.48996
	0.26781	0.48892
	0.42862	0.57149
	0.44113	0.45486
	0.47028	0.46458
	0.3991	0.51047
	0.4745	0.49061
	0.32906	0.58028
	0.37185	0.53948
	0.2089	0.52492
	0.33269	0.54142
	0.27836	0.51607
	0.27807	0.4316
	0.35258	0.46183
	0.47039	0.56147
	0.30709	0.53988
	0.34665	0.53917
	0.27441	0.52243
	0.36578	0.48223
	0.28337	0.57128
	0.27696	0.5183
	0.33021	0.47973
	0.36637	0.73926
	0.30965	0.58574
	0.40208	0.41175
	0.39462	0.44391
	0.35545	0.59405
	0.33488	0.52088
	0.42823	0.76316
	0.29803	0.50897
	0.11956	0.53425
	0.37399	0.49774
	0.26322	0.49294
	0.09898	0.39754
	0.3774	0.46374
	0.35455	0.50697
	0.2983	0.58981
	0.37727	0.42286
	0.28996	0.55009
	0.45756	0.77212
	0.31448	0.50617
	0.23109	0.40623
	0.29694	0.57268
	0.33056	0.34964
	0.39623	0.59653
	0.2807	0.51864
	0.24156	0.53631
	0.36535	0.48304
	0.33183	0.60402
	0.31186	0.62448
	0.27716	0.56597
	0.34908	0.56399
	0.09253	0.5033
	0.35365	0.46653
	0.38573	0.55832
	0.33679	0.56117
	0.2936	0.48444
	0.49686	0.4587
	0.40426	0.69315
	0.30068	0.38108
	0.29191	0.4407
	0.32996	0.531
	0.33713	0.57524
	0.25469	0.44905
	0.29272	0.42025
	0.19967	0.55291
	0.31401	0.55808
	0.40197	0.62868
	0.38757	0.57799
	0.32904	0.54005
	0.37882	0.54465
	0.31159	0.59705
	0.73744	0.32056
	0.34084	0.5308
	0.3175	0.58388
	0.44496	0.45856
	0.08821	0.6107
	0.34871	0.61873
	0.42082	0.45059
	0.2882	0.54228
	0.33117	0.60159
	0.33992	0.53336
	0.41424	0.43005
	0.33745	0.41761
	0.36518	0.50367
	0.46726	0.53099
	0.32774	0.62737
	0.08087	0.61359
	0.19836	0.67951
	0.2775	0.61029
	0.4434	0.46092
	0.28581	0.63981
	0.39418	0.56503
	0.41894	0.44354
	0.27767	0.50472
	0.56426	0.78157
	0.32382	0.43353
	0.35796	0.58359
	0.11298	0.56357
	0.17426	0.58877
	0.42581	0.50426
	0.29623	0.52761
	0.2102	0.3482
	0.34389	0.55174
	0.38857	0.49856
	0.34974	0.61855
	0.4407	0.48576
	0.32538	0.66134
	0.35779	0.46789
	0.48482	0.47222
	0.278	0.6044
	0.26941	0.58352
	0.28629	0.53179
	0.32582	0.69553
	0.28894	0.33477
	0.24234	0.5913
	0.30906	0.53321
	0.27835	0.54723
	0.32766	0.54392
	0.38951	0.51575
	0.38034	0.43211
	0.41813	0.45462
	0.21625	0.75389
	0.21695	0.4426
	0.33479	0.50029
	0.35801	0.47293
	0.28555	0.55924
	0.20122	0.53733
	0.28974	0.49795
	0.3911	0.46853
	0.34303	0.51333
	0.80163	0.47633
	0.36173	0.55105
	0.3855	0.62192
	0.33883	0.54344
	0.33624	0.57199
	0.32936	0.52473
	0.34649	0.67747
	0.40742	0.5198
	0.36359	0.51674
	0.26558	0.59289
	0.41786	0.42764
	0.33202	0.56461
	0.34135	0.52422
	0.47297	0.53143
	0.42171	0.44426
	0.3702	0.53513
	0.31297	0.56655
	0.49807	0.63739
	0.28077	0.53273
	0.30212	0.60018
	0.35426	0.51409
	0.3148	0.53558
	0.32866	0.5876
	0.3794	0.62502

## Sheet: Figure 2
Figure 2
	"Original" 601 orientation									F_Int			Snf2h, "original" 601 orientation
Panel C	2 µM ATP	10 µM ATP	30 µM ATP	100 µM ATP	200 µM ATP	500 µM ATP	1 mM ATP		Panel D	500uM ATP		Panel E	10 µM ATP
t_lag	95	15	22	1	5	0	15		t_lag	1		t_lag	1
	4	5	1	4	3	5	5			12			17.5
	43	140	9	3	3	0	13			-1			5.5
	4	1	1	0	15	-2	5			-1			9.5
	368	33	0	13	-7	4	5			3			5
	216	41	30	5	0	3	22			-3			2.5
	4	1	59	35	11	-1	1			3			12
	7	49	24	13	1	1	0			9			2
	49	3	3	5	0	6	-3			1			44.5
	70	23	6	0	-2	2	26			3			2.5
	0	32	2	13	14	17	0			-1			2.5
	51	8	12	53	6	44	6			-1			2.5
	146	9	7	2	8	1	3			14			1.5
	137	11	41	4	0	0	-1			6			10.5
	4	0	13	-5	2	6	1			4			6.5
	2	3	0	4	9	0	-3			-2			3
	29	13	10	25	9	0	1			2			22
	5	31	2	2	0	36	11			116			3.5
	25	-1	0	-1	14	1	1			3			17
	20	14	7	5	9	0	1			50			5.5
	7	7	-3	3	2	8	3			19			1
	7	3	3	10	8	-1	50			88			1.5
	5	42	3	13	5	-1	5			85			5
	6	15	9	0	-2	1	3			1			-0.5
	17	5	3	41	-4	3	1			34			2.5
	4	5	1	16	-6	0	39			0			-0.5
	199	1	120	1	-8	-1	6			5			2.5
	139	251	1	-1	0	0	1			15			3.5
	6	7	1	7	3	43	1			54			1
	191	5	19	3	31	0	9			1			2
	11	24	1	-1	4	3	3			18			-0.5
	13	4	27	18	6	4	-1			3			5
	4	33	22	6	1	5	-1			109			8.5
	6	5	11	1	7	-3	13			26			7.5
	3	13	-2	16	11	4	10			20			7.5
	20	27	-2	12	10	2	3			7			-0.5
	110	5	3	0	9	10	14			4			-1.5
	3	52	63	3	24	12	10			12			7.5
	-1	38	2	3	5	1	13			-7			2
	36	1	4	-1	2	-3	7			68			6
	19	46	-3	1	3	0	16			3			3
	8	0	22	5	9	-6	9			1			3
	25	16	-3	4	-1	3	6			41			4
	13	15	37	4	4	3	6			40			3.5
	10	41	1	7	3	54	0			1			3
	25	3	-4	7	5	14	-1			25			33.5
	16	0	13	0	8	-1	-1			6			2.5
		191	15	-5	3	-1	9			-3			4.5
		3	9	1	0	30	0			46			2.5
		0	35	11	0	5	-1			2			15
		1	25	-8	0	0	11			10			7.5
		24	5	1	7	0	18			5			2.5
		9	7	5	0	3	1			1			2.5
		7	17	0	19	0	0			7			14.5
		10	15	0	0	3	7			35			-0.5
		3	0	0	2	3	1			3			4.5
		9	10	1	6	0	2			4			3
		148	6	3	2	0	39			-2			7
		0	11	3	3	0	1			45			0
		98	0	1	4	7	4			12			2.5
		13	5	0	1	0	0			3			1.5
		17	13	0	5	77	7			5			4.5
		5	4	0	1	2	5			30			1.5
		51	13	15	8	18	7			28			3
		3	34	4	3	0	0			146			0.5
		5	3	5	1	0	5			5			1
		9	89	6	8	31	0			14			3.5
		-1	14	4	14	0	-22			3			0.5
		4	11	12	4	12	2			8			1.5
		1	10	-3	3	-1	24			45			0.5
		9	3	14	11	0	3			108			2
		0	0	3	4	1	3			34			-1
		27	16	52	3	3	10			139			1.5
		5	-1	5	1	0	0			18			6.5
		45	10	-1	3	0	30			10			-1
		-3	4	4	1	-2	-3			33			7
		-1	5	5	4	-2	1			-2			-1
		7	3	12	1	1	60			9			4.5
		3	11	3	32	1	0			-2			16
		9	25	2	0	4	13			4			1
		19	21	1	0	-1	1			-4			4.5
		4	1	0	-1	1	0			5			0.5
		13	24	1	5	0	5			4			2.5
		34	13	5	2	4	0			42			10
		6	7	3	3	0	-3			30			2
		89	24	28	4	27	3			1			5.5
		0	18	0	0	-2	1			26			1.5
		0	-4	2	2	-2	3			42			18.5
		187	4	35	-1	2	6			49			5
		7	17	0	1	6	0			-1			2
		167	0	-1	3	5	9			8			1.5
		16	29	19	5	5	1			5			1.5
		0	15	4	44	1	-1			3			1.5
		24	16	0	-3	-1	3			14			1.5
		12	72	15	9	6	3			64			-1
		12	12	16	5	1	11			49			2
		0	46	12	3	2	11			2			1.5
		39	7	13	1	15	-1			1			1
		-1	4	28	5	4	5			22			8.5
		292	-4	0	34	15	5			49			5.5
		0	9	1	-4	2	66			20			3
		42	3	0	4	2	1			-4			2.5
		23	0	3	2	5	0			2			6.5
		6	3	11	36	-2	11			18			2.5
		2	1	3	6	-2	11			14			50.5
		245	32	0	21	23	0			52			5.5
		9	4	0	0	5	2			30			0.5
		11	2	1	1	0	0			6			4
		-1	2	9	10	6	1			53			0.5
		75	2	7	5	26	4			8			4
		6	33	1	3	0	-1			2			15.5
		-1	4	1	1	0	-2			4			5.5
		7	37	3	7	0	3			81			4
		6	0	7	75	2	5			105			2
		23	3	0	6	4	0			1			1.5
		6	1	6	51	7	71			14			1.5
		25	1	1	6	9	3			7			0.5
		0	13	-1	5	0	10			47			7
		13	-1	10	3	25	3			26			1.5
		67	33	39	7	0	6			5			3.5
		0	4	9	4	1	18			12			18
		48	-1	2	5	0	-1			27			4
		36	3	3	33	3	0			1			3
		0	2	2	20	-1	13			15			4.5
		84	14	9	0	6	0			4			0.5
		0	3	10	20	-2	1			62			6.5
		9	3	11	10	-2	-1			3			2.5
		49	2	1	0	-2	-5			8			2
		176	0	8	0	6	4			-1			6.5
		3	1	7	25	-2	3			11			3.5
		7	35	-5	4	1	1			39			10
		29	11	5	-2	1	9			15			5
		9	2	3	0	-2	-1			16			8.5
		19	7	-1	16	1	1			5			2.5
		0	2	5	29	2	15			3			-0.5
		19	6	-5	1	2	20			57			3.5
		30	6	11	7	11	7			66			2.5
		23	3	16	2	-1	1			7			6.5
		14	8	45	1	1	6			12			4
		17	5	13	1	8	-1			19			1.5
		1	6	0	1	4	5			1			9
		7	8	46	5	0	3			92			5
		25	1	15	7	4	11			-1			1.5
		1	3	5	-1	17	7			8			2.5
		11	9	-1	0	5	1			18			-1
		5	15	18	-1	10	7			27			0.5
		17	3	8	7	5	10			12			2
		20	3	27	0	1	9			3			0.5
		12	7	16	-2	1	11			33			-0.5
		60	0	2	3	3	1			21			1.5
		19	0	10	4	22	13			5			4
		1	21	13	7	1	0			10			3.5
		5	3	4	3	8	0			-1			17
		9	3	3	11	2	47			19			3
		5	-3	15	10	3	9			25			13
		9	20	-4	6	4	0			86			2.5
		14	3	10	9	1	1			5			4.5
		1	0	0	172	3	3			7			3.5
		13	14	1	0	2	2			8			2
		1	1	11	22	14	13			-2			5
		21	6	7	2	3	1			1			6.5
		5	22	5	1	1	3			2			2.5
		-3	5	6	3	2	3			2			2
		52	6	5	2	7	63			26			4.5
		3	17	7	-1	0	4			9			1
		0	14	1	1	2	7			35			4.5
		12	2	3	9	-3	1			157			2
		3	19	-1	5	7	39			-1			1.5
		1	13	21	2	-1	3			3			6.5
		5	7	6	2	2	23			8			3
		9	19	3	7	4	12			44			3.5
		31	12	0	9	0	3			1			2
			47	16	3	-1	4			8			1.5
			9	5		4	5			42			0.5
			50	25		-2	5			0			3
			11	1		2	5			-3			10.5
			13	3		1	3			22			3
			3	3		1	7			11			4.5
			75	3		-2	3			107			-1
			1	25		10	14			6			3.5
			14	11		7	1			22			-0.5
			0	1		2	9			34			1.5
			-3	1		14	2			3			3.5
			42	0		11	5			3			12.5
			17	1		16	16			-1			2
			7	5			5			-1			11.5
			19	17			5			46			1.5
			4	5			5			31			1.5
			21	1			11			1			1.5
			33	-3			-1			3			12
			6	13			-1						0
			-1	3			7						4
			27	1			1						12.5
			29	1			3						0.5
			42	5			5						2.5
			3	3			-1						16
			7	11			2						1
			30	59			4						1
			18	7			2						2.5
			13	3			16						5.5
			8	3			3						2.5
			4	1			3						4
			0	5			-2						1
			-2	41			9						7.5
			10	7			4						2
			1	3			8						1.5
			0	1			4						3.5
			5	-1			-3						44
			40	1			2						2.5
			39	-1			24						-0.5
			0	7			14						1
			22	1			1						1.5
			-4	-5			0						1.5
			3	1			1						3.5
			-1	1			27						1.5
			4	1			4						1.5
			5	7			7						2.5
			7	3			-2						1
			13	6			5						2
			13	5			-1						0.5
			9				0						1.5
			5				1						2.5
			3				1						1
			8				-4						3.5
			32				6						3
			1				1						7.5
			2				5
			0				1
			23				7
			5				2
							-2
							4
							-4
							4
							3
							-1
							-4
							12
							-3
							13
							-1
							1
							-3
							0
							7
							-5
							7
							5
							3
							4
							4
							2
							5
							5
							7
							0
							3
							1
							7
							1
							-3
							1
							1
							5
							3
							9
							7
							1
							24
							6
							-3
							3
							3
							-4
							3
							-4
							-3
							9
							-3
							11
							13
							1
							0
							5
							6
							22
							2
							-3
							-5
							4
							1
							1
							5
							6
							1
							9
							11
							6
							13
							3
							1
							4
							3
							4
							4
							5
							8
							1
							0
							6
							1
							7
							6
							19
							0
							0
							7
							-1
							7
							0
							3
							1
							33
							14
							1
							1
							-2
							-2
							0
							6
							7
							7
							-1
							3
							1
							0
							4
							-5
							0
							4
							11
							1
							-5
							10
							5

## Sheet: Figure 3B
Figure 3
		m=3								Replicate 1 (used in figure)				Replicate 2
		replicate 1 (used in figure)		replicate 2		replicate 3				m =5		m=8		m=5		m=8
		0',15",30", 1', 2', 4', 8',16',32',64'		0',15",30", 1', 2', 4', 8',16',32',64'		0',15",30", 1', 2', 4', 8',16',32',64'				0',15",30", 1', 2', 4', 8',16',32',64'		0',15",30", 1', 2', 4', 8',16',32',64'		0',15",30", 1', 2', 4', 8',16',32',64'		0',15",30", 1', 2', 4', 8',16',32',64'
NCP: 150 nM
Chd1: 200 nM
ATP: 1 mM
KCl: 50 mM
		Cy5 scan

## Sheet: Figure 3D and 3E
Figure 3 (and Supplementary Figure 6)
			Cy5 scan of site-specific crosslinking gel used in D and E								FAM scan of site-specific crosslinking gel used in D and E
					m=5		m=8				m=5		m=8
		NCP: 150 nM			0', 7",15",30",45", 1',90", 2', 4', 8',16',32'	G A T C	0', 7",15",30",45", 1',90", 2', 4', 8',16',32'				0', 7",15",30",45", 1',90", 2', 4', 8',16',32'	G A T C	0', 7",15",30",45", 1',90", 2', 4', 8',16',32'
		Chd1: 200 nM
		ATP: 1 mM
		KCl: 50 mM

## Sheet: Supplementary Figure 2
Supplementary Figure 2
Panel B	Entry-only FRET nucleosomes			Panel B	Exit-only FRET nucleosomes
Entry FRET	Before	After Chd1 and ATP		Exit FRET	Before	After Chd1 and ATP
	0.57091	0.61507			0.32987	0.05341
	0.47875	0.6999			0.41377	0.03867
	0.59159	0.66095			0.43997	0.1616
	0.43712	0.40408			0.3712	0.10155
	0.63007	0.80046			0.12076	-0.00283
	0.60196	0.8431			0.37594	0.23673
	0.60161	0.4796			0.26745	0.000469296
	0.48342	0.34902			0.43638	0.2364
	0.51412	0.68247			0.78794	0.33663
	0.60621	0.59553			0.34422	-0.01417
	0.45801	0.43241			0.34585	0.37456
	0.48978	0.61133			0.30175	0.16102
	0.4251	0.29463			0.45819	0.08854
	0.60866	0.44304			0.32325	0.04647
	0.61455	0.46257			0.45733	0.26368
	0.67889	0.50459			0.34195	-0.01099
	0.58411	0.41428			0.26808	0.17181
	0.47134	0.60933			0.24855	0.45941
	0.54315	0.62048			0.29962	0.3003
	0.42593	0.68649			0.06903	0.22108
	0.42433	0.36273			0.21039	-0.01239
	0.52222	0.45698			0.39958	0.11836
	0.58434	0.83007			0.22233	0.22044
	0.68164	0.69739			0.33854	0.12
	0.5546	0.3785			0.25	0.21002
	0.46211	0.73727			0.23695	0.42416
	0.56306	0.58286			0.34431	0.57351
	0.65914	0.64793			0.17677	0.07025
	0.70714	0.72869			0.27805	0.0392
	0.4539	0.83904			0.39214	0.35346
	0.59577	0.73168			0.31358	0.30091
	0.51381	0.65507			0.38724	0.14737
	0.49369	0.68786			0.24578	0.14032
	0.64304	0.38204			0.73914	0.0313
	0.59713	0.52745			0.3088	0.26143
	0.63017	0.83514			0.29687	0.27885
	0.68755	0.37815			0.28604	0.51899
	0.456	0.71288			0.22096	0.04553
	0.52398	0.29085			0.38442	0.25214
	0.54938	0.57406			0.45444	0.19481
	0.62287	0.63121			0.67397	0.08408
	0.51485	0.27667			0.25793	0.21648
	0.61644	0.45706			0.25181	0.02211
	0.60033	0.47433			0.41697	0.25888
	0.60929	0.85469			0.31972	0.96738
	0.55622	0.68523			0.37191	0.069
	0.57635	0.44338			0.41925	0.2955
	0.60207	0.58793			0.1794	0.00211
	0.55107	0.64175			0.40071	0.17386
	0.54596	0.70382			0.34596	0.2367
	0.57524	0.64957			0.27391	0.3276
	0.4509	0.45864			0.38701	0.13398
	0.50632	0.59939			0.24098	0.07365
	0.58945	0.49369			0.30515	0.36207
	0.53832	0.29845			0.23319	0.01538
	0.6718	0.70017			0.29191	0.25163
	0.53391	0.80993			0.18107	0.31129
	0.54122	0.69945			0.37553	0.23547
	0.54645	0.57544			0.17698	0.27286
	0.58044	0.6638			0.31181	0.20252
	0.39379	0.78272			0.26055	0.2257
	0.81252	0.484			0.3988	0.03852
	0.45997	0.90592			0.32709	0.74467
	0.48975	0.66903			0.30612	0.26121
	0.67643	0.56329			0.27661	0.07234
	0.45825	0.61686			0.3619	0.53662
	0.4227	0.35435			0.09751	0.0986
	0.64417	0.611			0.53523	0.03789
	0.58814	0.32563			0.27753	0.05435
	0.5345	0.42469			0.30935	0.22747
	0.43125	0.50197			0.28858	0.21362
	0.65511	0.50012			0.33337	-0.01129
	0.56763	0.29418			0.44617	0.30007
	0.57336	0.35968			0.24672	0.05235
	0.46053	0.49579			0.28813	0.32303
	0.54232	0.56303			0.27074	0.27763
	0.51082	0.46533			0.29133	0.4768
	0.51462	0.59597			0.19277	0.12249
	0.56538	0.29853			0.25928	0.36258
	0.56485	0.78772			0.30289	0.17147
	0.47235	0.33639			0.35052	0.70363
	0.65747	0.60443			0.26143	0.13338
	0.52876	0.74051			0.25234	0.02637
	0.61455	0.35222			0.19869	0.01247
	0.43356	0.60364			0.22017	0.02913
	0.7285	0.57433			0.45439	0.01629
	0.33835	0.47697			0.31341	0.00219
	0.58169	0.28361			0.36332	0.26284
	0.70805	0.47242			0.29435	0.08229
	0.57207	0.67538			0.39273	0.05359
	0.75251	0.40551			0.29205	0.37055
	0.54393	0.17214			0.3287	0.40573
	0.44984	0.38195			0.48166	0.38494
	0.61894	0.7394			0.21008	0.03893
	0.49505	0.44233			0.27328	0.28243
	0.27931	0.59894			0.36852	-0.00553
	0.45896	0.36827			0.29209	0.01119
	0.60492	0.1976			0.29523	0.26132
	0.55721	0.68787			0.32866	0.34296
	0.57107	0.56997			0.44883	0.61173
	0.60548	0.30965			0.30797	0.04668
	0.56402	0.62077			0.34323	0.14996
	0.64164	0.44134			0.32695	0.10968
	0.52906	0.26672			0.32909	0.05286
	0.42104	0.75899			0.35696	0.02743
	0.68538	0.44278			0.24724	0.08385
	0.46468	0.55877			0.30255	-0.11536
	0.62749	0.5075			0.32572	0.03336
	0.5863	0.8232			0.20732	0.25075
	0.55815	0.7126			0.34902	0.13442
	0.5666	0.27729			0.2131	0.47405
	0.47924	0.22199			0.27085	0.1976
	0.54076	0.46139			0.33765	0.36274
	0.43478	0.72272			0.20757	0.18661
	0.66719	0.6731			0.42463	0.44072
	0.5233	0.64327			0.24861	0.04395
	0.6179	0.35628			0.18056	0.07592
	0.50378	0.31036			0.68536	0.35733
	0.60505	0.83705			0.24702	0.32572
	0.58294	0.41992			0.21502	0.333
	0.41303	0.61919			0.18301	0.36722
	0.42357	0.63224			0.27562	0.01775
	0.59051	0.63796			0.27395	0.02357
	0.47842	0.28307			0.38139	0.4439
	0.65651	0.41523			0.28098	0.0324
	0.40855	0.52051			0.33749
	0.58305	0.28755			0.3541
	0.61756	0.63936			0.27253
	0.56203	0.70586			0.14199
	0.5512	0.64503			0.51562
	0.59972	0.39602			0.27495
	0.86802	0.71818			0.4461
	0.56404	0.52228			0.43894
	0.52772	0.49508			0.30857
	0.69804	0.45157			0.43792
	0.54959	0.29967			0.27235
	0.66374	0.38367			0.41233
	0.56179	0.58271			0.33472
	0.63327	0.42011			0.2193
	0.57458	0.31786			0.22285
	0.65426	0.61878			0.38567
	0.54891	0.8374			0.38576
	0.41331	0.84669			0.46409
	0.52526	0.20736			0.84738
	0.52339	0.23009			0.45945
	0.55467	0.28066			0.42732
	0.48494	0.6044			0.23524
	0.62483	0.44494			0.85186
	0.53964	0.26209			0.42057
	0.59892	0.47943			0.48315
	0.70419	0.68131			0.17883
	0.55485	0.47672			0.36035
	0.5182	0.41384			0.3846
	0.56886	0.61542			0.63033
	0.55916	0.35355			0.3342
	0.50541	0.70062			0.40525
	0.5224	0.52553			0.43029
	0.73262	0.58513			0.3028
	0.47663	0.70141			0.23733
	0.63753	0.67019			0.33153
	0.69324	0.48648			0.28719
	0.63276	0.35408			0.24571
	0.80411	0.36984			0.33748
	0.58735	0.4997			0.28423
	0.61146	0.35527			0.29105
	0.58676	0.359			0.19641
	0.65763	0.65265			0.54821
	0.47921	0.36452			0.24987
	0.55664	0.66519			0.2951
	0.59364	0.40894			0.47594
	0.55446	0.58241			0.3747
	0.57432	0.4442			0.68496
	0.48124	0.78213			0.3443
	0.5831	0.34746			0.31382
	0.44643	0.57198			0.27086
	0.56109	0.47331			0.32891
	0.6769	0.63337			0.41683
	0.65276	0.80948			0.31811
	0.50138	0.66472			0.29523
	0.48412	0.58117			0.22243
	0.73989	0.27791			0.22571
	0.5488	0.56514			0.33726
	0.54541	0.65229			0.12121
	0.66649	0.39795			0.21216
	0.55955	0.46356			0.3685
	0.45552	0.27024			0.46571
	0.52054	0.57677			0.35618
	0.69435	0.74562			0.3951
	0.50167	0.71208			0.3967
	0.61742	0.54913			0.37884
	0.63429	0.36622			0.26948
	0.47956	0.72639			0.2446
	0.56576	0.58455			0.3616
	0.64718	0.46323			0.25887
	0.61258	0.18719			0.37539
	0.51256	0.28483			0.35967
	0.57876	0.72014			0.32831
	0.40747	0.71836			0.27473
	0.70464	0.78579			0.28552
	0.55238	0.75339			0.44048
	0.51948	0.55634			0.28907
	0.73723	0.47766			0.30563
	0.52974	0.68295			0.3421
	0.63098	0.59596			0.33648
	0.5712	0.60814			0.42634
	0.48234	0.46887			0.26872
	0.4524	0.23132			0.31981
	0.58357	0.55749			0.27036
	0.53411	0.54532			0.24965
	0.71754	0.46475			0.52261
	0.58085	0.69969			0.20275
	0.5988	0.34571			0.25897
	0.65718	0.63106			0.1821
	0.50378	0.90345			0.32657
	0.66599	0.75496			0.23896
	0.50497	0.6655			0.39199
	0.53099	0.58969			0.27207
	0.57801	0.38306			0.0884
	0.57426	0.7422			0.37384
	0.5392	0.70992			0.23981
	0.65162	0.68049			0.24128
	0.51971	0.40761			0.2042
	0.60381	0.69663			0.36719
	0.53898	0.5469			0.3921
	0.51538	0.7279			0.22634
	0.58643	0.75538			0.61012
	0.51353	0.23342			0.38767
	0.56713	0.82535			0.40918
	0.62304	0.5802			0.33725
	0.68884	0.71354			0.32265
	0.59924	0.68275			0.39764
	0.38554	0.38026			0.40945
	0.44361	0.25082			0.66344
	0.54982	0.69929			0.27507
	0.52505	0.69748			0.36849
	0.61764	0.75913			0.55856
	0.53695	0.37048			0.25487
	0.51097	0.36258			0.44558
	0.51801	0.30515			0.40893
	0.55993	0.75819			0.24122
	0.40203	0.5013			1.04526
	0.57513	0.6302			0.50977
	0.57719	0.72159			0.31635
	0.71551	0.42304			0.24334
	0.65842	0.58322			0.44888
	0.61712	0.61609			0.40497
	0.52233	0.66713			0.40271
	0.53751	0.20313			0.44971
	0.68369	0.55223			0.92098
	0.71308	0.45334			0.55363
	0.44582	0.56651			0.34084
	0.57925	0.74056			0.23813
	0.5139	0.63585			0.37813
	0.4001	0.7444			0.23774
	0.32264	0.60784			0.11034
	0.6498	0.32714			0.21558
	0.43224	0.37036			0.31349
		0.40327			0.34655
		0.51187			0.28134
					0.28388
					0.28706
					0.37629
					0.38387
					0.18904
					0.37113
					0.33638
					0.34888
					0.16081
					0.30917
					0.36316
					0.40654
					0.36137
					0.27007
					0.32779
					0.36866
					0.3032
					0.22962
					0.34172
					0.37354
					0.27874
					0.12587
					0.2287
					0.32452
					0.39793
					0.24012
					0.46965
					0.19557
					0.31661
					0.19277
					0.60667
					0.19565
					0.41585
					0.31293
					0.30856
					0.09976
					0.59918
					0.29538
					0.51174
					0.56681
					0.59921
					0.31094
					0.34876
					0.2872
					0.28039
					0.3224
					0.34922
					0.37289
					0.58853
					0.19568
					0.53783
					0.32157
					0.28989
					0.33357
					0.39077
					0.37287
					0.46868
					0.31417
					0.25582
					0.12778
					0.05888
					0.31167
					0.35931
					0.23084
					0.44335
					0.19466
					0.28801
					0.46419
					0.28221

## Sheet: Supplementary Figure 3
Supplementary Figure 3
	Native Gel in part B
			0',15",30", 1', 2', 4', 8',16',32',64'

## Sheet: Supplementary Figure 4
Supplementary Figure 4
a. Chd1	Before		After Chd1 alone		After Chd1 and ATPγS			b. SNF2h	Before		After Chd1 alone		After Chd1 and ATPγS
Histograms	Exit FRET	Entry FRET	Exit FRET	Entry FRET	Exit FRET	Entry FRET		Histograms	Exit FRET	Entry FRET	Exit FRET	Entry FRET	Exit FRET	Entry FRET
	0.47294	0.40437	0.27281	0.63612	0.30623	0.36553			0.60937	0.46118	0.40813	0.44133	0.26157	0.56742
	0.22146	0.64207	0.2042	0.54189	0.14705	0.57579			0.33131	0.63712	0.28234	0.68743	0.4031	0.66954
	0.30959	0.65485	0.45224	0.54073	0.33102	0.55409			0.32676	0.5987	0.35763	0.57089	0.42896	0.5205
	0.31455	0.43669	0.37972	0.57844	0.3887	0.51938			0.36738	0.56101	0.47842	0.51499	0.36248	0.58876
	0.34291	0.61156	0.33365	0.44508	0.29052	0.5401			0.43209	0.52476	0.26965	0.46525	0.23876	0.47713
	0.27323	0.43848	0.35106	0.55556	0.38267	0.54104			0.42573	0.40666	0.22862	0.62256	0.30877	0.57865
	0.35169	0.54679	0.31423	0.5281	0.29125	0.54485			0.41327	0.5927	0.30683	0.58425	0.39557	0.53199
	0.39147	0.54436	0.26223	0.5974	0.27076	0.58425			0.45603	0.66495	0.29008	0.57286	0.16438	0.45945
	0.28565	0.60748	0.27915	0.44488	0.24226	0.68998			0.42998	0.5357	0.30668	0.36317	0.36341	0.58813
	0.4147	0.54828	0.28573	0.52897	0.30802	0.58684			0.40976	0.72672	0.48073	0.47482	0.26317	0.52847
	0.31399	0.51283	0.31653	0.57217	0.29401	0.24346			0.43713	0.66992	0.33671	0.54366	0.55363	0.60459
	0.26022	0.59481	0.23745	0.35276	0.39106	0.87546			0.40778	0.40244	0.41787	0.61103	0.52929	0.50096
	0.33107	0.60372	0.41956	0.5127	0.44742	0.52093			0.28709	0.47516	0.40287	0.6576	0.5043	0.61471
	0.29151	0.43467	0.44361	0.34975	0.36925	0.53967			0.27666	0.59718	0.41358	0.57586	0.28899	0.53417
	0.26378	0.72849	0.33019	0.41158	0.34334	0.62435			0.444	0.56001	0.31233	0.44982	0.30143	0.47472
	0.17056	0.43425	0.36103	0.3865	0.333	0.42626			0.33214	0.57552	0.37524	0.52766	0.32303	0.43212
	0.42645	0.57127	0.41211	0.42287	0.354	0.54174			0.39359	0.36828	0.406	0.52064	0.29563	0.54103
	0.24639	0.57012	0.42184	0.5947	0.33623	0.37653			0.40295	0.54363	0.50137	0.48448	0.29566	0.5002
	0.29646	0.67733	0.32107	0.69017	0.29686	0.53848			0.28594	0.58322	0.27861	0.60365	0.4077	0.44941
	0.44622	0.63064	0.31776	0.66073	0.40109	0.68619			0.321	0.49647	0.44555	0.41773	0.34139	0.60896
	0.2759	0.63416	0.31272	0.6134	0.24507	0.51142			0.31675	0.61327	0.43026	0.46675	0.52886	0.59481
	0.35154	0.5741	0.43659	0.58384	0.27236	0.56565			0.32299	0.65953	0.42355	0.416	0.57024	0.47201
	0.29274	0.60194	0.40405	0.5143	0.31538	0.57534			0.27096	0.54684	0.25415	0.39066	0.33617	0.59259
	0.25837	0.5462	0.47969	0.88157	0.24076	0.61704			0.31611	0.64653	0.20608	0.64277	0.42012	0.40945
	0.30212	0.63694	0.37841	0.63973	0.64113	0.5477			0.37259	0.59651	0.37128	0.50106	0.30042	0.49424
	0.21563	0.67024	0.26247	0.60171	0.4256	0.53336			0.4367	0.53614	0.47132	0.43607	0.35399	0.63624
	0.19339	0.5034	0.35125	0.68173	0.27655	0.65203			0.26624	0.58829	0.18713	0.50448	0.39845	0.69797
	0.17	0.67114	0.30531	0.47437	0.27328	0.53826			0.37044	0.44729	0.32544	0.56108	0.41154	0.48303
	0.38209	0.57912	0.35576	0.6123	0.26734	0.4972			0.40082	0.60376	0.53411	0.59216	0.47888	0.53895
	0.40233	0.63404	0.37807	0.6119	0.2532	0.4991			0.32782	0.54791	0.28919	0.62197	0.36039	0.51499
	0.29965	0.60373	0.34597	0.34062	0.37517	0.68914			0.36749	0.57276	0.50725	0.46206	0.36821	0.35231
	0.36516	0.58354	0.27414	0.64056	0.27719	0.64121			0.22385	0.3406	0.34948	0.50016	0.44125	0.43946
	0.23161	0.56536	0.39882	0.70599	0.43368	0.60502			0.42758	0.65325	0.32906	0.5294	0.32627	0.63367
	0.29996	0.68524	0.32228	0.61349	0.33903	0.59867			0.31914	0.59842	0.34824	0.56055	0.43984	0.51017
	0.63196	0.67135	0.29445	0.62058	0.31647	0.49574			0.26764	0.58645	0.28978	0.52329	0.30097	0.57548
	0.39213	0.55466	0.34411	0.57013	0.30312	0.60531			0.50367	0.57389	0.24749	0.65203	0.49529	0.39176
	0.30945	0.56716	0.32311	0.48162	0.3697	0.52386			0.29645	0.53912	0.24331	0.56282	0.43295	0.48907
	0.46561	0.572	0.32632	0.60736	0.18316	0.53164			0.43522	0.63632	0.37468	0.62686	0.43988	0.56597
	0.38374	0.55795	0.36855	0.50082	0.33917	0.55632			0.29367	0.54224	0.33401	0.55349	0.4138	0.44368
	0.26977	0.37368	0.48499	0.44517	0.32236	0.62568			0.54299	0.48706	0.3394	0.55317	0.45655	0.63531
	0.33279	0.57258	0.03972	0.47906	0.30233	0.5094			0.51993	0.48012	0.29927	0.49577	0.42986	0.58037
	0.09469	0.51032	0.23031	0.50455	0.28282	0.51694			0.31729	0.39153	0.18477	0.65855	0.28024	0.51656
	0.35521	0.52068	0.30617	0.50603	0.30131	0.54597			0.2974	0.65926	0.2471	0.58407	0.44176	0.45458
	0.19737	0.49745	0.29641	0.53642	0.26428	0.57695			0.1973	0.52097	0.36086	0.50147	0.3603	0.52246
	0.12255	0.5462	0.38451	0.6118	0.28825	0.53288			0.42593	0.53456	0.51694	0.46541	0.37235	0.63668
	0.30093	0.52241	0.38393	0.63452	0.39937	0.43121			0.40017	0.46271	0.36283	0.54572	0.29876	0.66064
	0.24289	0.61337	0.2921	0.57672	0.41186	0.64062			0.31352	0.67637	0.23399	0.71615	0.36727	0.59102
	0.27348	0.58238	0.39149	0.6888	0.25009	0.51529			0.24409	0.47739	0.29681	0.53415	0.33287	0.45479
	0.31954	0.50836	0.30041	0.40228	0.287	0.60993			0.34738	0.63846	0.45637	0.54535	0.36763	0.48518
	0.30244	0.6216	0.40661	0.5563	0.41864	0.49633			0.24452	0.60293	0.35691	0.59217	0.49926	0.50909
	0.17263	0.62531	0.27492	0.67178	0.2832	0.61392			0.32657	0.5797	0.5006	0.88065	0.36519	0.49926
	0.33574	0.74959	0.39067	0.47032	0.4203	0.47728			0.23036	0.52588	0.50127	0.45901	0.31747	0.64194
	0.37027	0.46741	0.31745	0.63426	0.33567	0.70534			0.31019	0.61838	0.57108	0.45181	0.62723	0.47072
	0.24731	0.5867	0.24665	0.55704	0.18458	0.4894			0.29008	0.46453	0.33558	0.5475	0.65212	0.41658
	0.40339	0.55143	0.35506	0.49324	0.40352	0.5664			0.35352	0.68197	0.34432	0.40407	0.42308	0.55312
	0.23649	0.60838	0.37193	0.54424	0.26345	0.49085			0.40414	0.56332	0.38781	0.42673	0.31465	0.56096
	0.31768	0.47079	0.30019	0.49109	0.34015	0.85715			0.40486	0.57175	0.41838	0.5722	0.41626	0.73903
	0.18442	0.65868	0.3272	0.57443	0.30673	0.45363			0.37687	0.47237	0.4741	0.44603	0.60041	0.40576
	0.37258	0.66285	0.29886	0.49615	0.31163	0.61074			0.50612	0.50751	0.33043	0.52369	0.45477	0.3757
	0.25689	0.4751	0.28778	0.49925	0.13899	0.49985			0.4072	0.60661	0.30362	0.54063	0.35427	0.60563
	0.26751	0.52852	0.37436	0.67342	0.42603	0.92834			0.3611	0.54782	0.42948	0.52933	0.4493	0.47839
	0.44963	0.61928	0.30168	0.28279	0.29035	0.44695			0.36894	0.63699	0.314	0.64262	0.74483	0.64951
	0.32572	0.58056	0.35133	0.64292	0.29235	0.51412			0.23611	0.4628	0.32498	0.61046	0.38866	0.56602
	0.3639	0.58804	0.45159	0.67672	0.40812	0.55809			0.55758	0.56714	0.21176	0.54456	0.40618	0.57676
	0.20187	0.52362	0.31697	0.51202	0.20402	0.31433			0.32695	0.61845	0.34107	0.49751	0.30454	0.31518
	0.44313	0.6542	0.37655	0.64888	0.3511	0.62206			0.35257	0.50488	0.37658	0.47138	0.44711	0.51653
	0.34599	0.53892	0.3228	0.50947	0.30925	0.59977			0.51511	0.56576	0.39852	0.45769	0.36653	0.54015
	0.25753	0.54253	0.38896	0.5599	0.32368	0.60468			0.1032	0.67852	0.47561	0.55587	0.27498	0.74794
	0.42288	0.54544	0.263	0.51269	0.27707	0.56467			0.27435	0.50172	0.58001	0.79571	0.21483	0.53768
	0.28713	0.4888	0.31045	0.58091	0.35491	0.58041			0.44196	0.43552	0.07865	0.57925	0.47626	0.40008
	0.36697	0.60688	0.31132	0.55062	0.5408	0.38324			0.40619	0.46679	0.54635	0.53089	0.39516	0.59728
	0.3865	0.58776	0.21313	0.60877	0.35049	0.61071			0.25947	0.59367	0.32295	0.53443	0.4079	0.56935
	0.22742	0.61987	0.33864	0.51366	0.40292	0.46222			0.48287	0.64512	0.38907	0.47201	0.44506	0.618
	0.06548	0.58663	0.4055	0.39401	0.22052	0.50977			0.33742	0.59111	0.30463	0.31255	0.40761	0.53746
	0.14759	0.59738	0.3392	0.58961	0.45816	0.50396			0.30886	0.5287	0.32501	0.52213	0.50769	0.54408
	0.44013	0.57056	0.4092	0.56494	0.23736	0.36962			0.42264	0.44239	0.28847	0.36529	0.45951	0.29418
	0.2972	0.73483	0.31217	0.6566	0.37826	0.48738			0.34137	0.5661	0.17341	0.5852	0.33091	0.57743
	0.33773	0.59021	0.52004	0.58994	0.35479	0.9107			0.23798	0.50505	0.36075	0.6559	0.38728	0.61359
	0.20032	0.58485	0.28857	0.34539	0.25152	0.5556			0.41674	0.61446	0.44607	0.46423	0.50766	0.5935
	0.3037	0.6421	0.32871	0.60818	0.28183	0.50859			0.53956	0.60724	0.31717	0.68481	0.12009	0.29246
	0.46296	0.46354	0.65162	0.93175	0.32325	0.60252			0.25901	0.47387	0.37509	0.7085	0.4549	0.56726
	0.37028	0.55718	0.47686	0.55293	0.28297	0.50805			0.29158	0.59119	0.40147	0.41817	0.46608	0.59998
	0.22828	0.73954	0.44545	0.47143	0.39513	0.49198			0.33296	0.58021	0.45563	0.48664	0.48978	0.5131
	0.33993	0.55397	0.34192	0.39463	0.4821	0.47086			0.39467	0.57096	0.2534	0.49859	0.28812	0.42246
	0.2986	0.6363	0.5232	0.49103	0.28151	0.5462			0.32059	0.59091	0.34656	0.46068	0.28337	0.74006
	0.33835	0.55437	0.29435	0.48486	0.31504	0.54712			0.32863	0.58128	0.31988	0.60089	0.4356	0.4683
	0.1375	0.63732	0.57294	0.77978	0.31909	0.49112			0.30536	0.51184	0.35569	0.51425	0.38072	0.61413
	0.28724	0.55798	0.4329	0.58261	0.32923	0.49987			0.39468	0.51815	0.40671	0.43644	0.59527	0.68009
	0.3339	0.59536	0.09914	0.56026	0.47552	0.56396			0.28059	0.6987	0.34878	0.50937	0.47856	0.59079
	0.2909	0.58616	0.24273	0.50266	0.63973	0.56719			0.28951	0.45197	0.2306	0.70969	0.41405	0.54648
	0.1704	0.66343	0.37226	0.5293	0.30231	0.55784			0.34918	0.49585	0.5248	0.57873	0.53483	0.56147
	0.27764	0.62915	0.35087	0.55524	0.41829	0.51123			0.40662	0.61914	0.37649	0.4827	0.48179	0.73538
	0.36101	0.59977	0.42336	0.58376	0.37494	0.46305			0.46089	0.57421	0.43629	0.48291	0.52893	0.40909
	0.30948	0.65291	0.43568	0.64374	0.37303	0.51906			0.26679	0.48278	0.38051	0.59717	0.59018	0.57541
	0.22861	0.65384	0.3855	0.62984	0.13262	0.64537			0.26205	0.54518	0.29451	0.53425	0.50292	0.90486
	0.24263	0.63806	0.39662	0.58618	0.39081	0.60931			0.37751	0.54214	0.48738	0.3984	0.49767	0.6401
	0.23394	0.63584	0.31683	0.55772	0.41633	0.60444			0.37165	0.48016	0.39781	0.36609	0.38716	0.44122
	0.28001	0.67815	0.51097	0.58974	0.40993	0.53116			0.12495	0.55215	0.33686	0.46724	0.43167	0.57337
	0.29647	0.60184	0.26378	0.58637	0.40309	0.54506			0.32612	0.5439	0.24335	0.53094	0.29649	0.57824
	0.34169	0.62647	0.28962	0.55264	0.39756	0.59158			0.22214	0.55493	0.37538	0.56222	0.43345	0.55195
	0.34826	0.56452	0.3256	0.32568	0.33618	0.50831			0.44584	0.55563	0.39738	0.55824	0.26573	0.57944
	0.18146	0.66961	0.40059	0.49799	0.34933	0.54029			0.36446	0.54451	0.41322	0.36293	0.36719	0.49009
	0.42155	0.5665	0.32593	0.52971	0.38884	0.6248			0.346	0.47621	0.41913	0.47692	0.39687	0.50625
	0.22471	0.59242	0.42007	0.56425	0.29958	0.56517			0.20524	0.42835	0.31018	0.49291	0.37115	0.43389
	0.28058	0.59175	0.34341	0.47402	0.16332	0.62454			0.39069	0.56031	0.38851	0.52707	0.60675	0.53676
	0.38136	0.65393	0.14004	0.51968	0.24061	0.61913			0.27083	0.64918	0.38106	0.50963	0.32453	0.38032
	0.24601	0.58848	0.47277	0.59239	0.35277	0.55922			0.32908	0.56758	0.46862	0.47403	0.4012	0.41418
	0.41203	0.75745	0.26092	0.62325	0.23321	0.6578			0.36696	0.44814	0.34273	0.53879	0.30717	0.56506
	0.23889	0.6059	0.35173	0.48379	0.46175	0.65961			0.29254	0.58635	0.34445	0.48811	0.217	0.50577
	0.40691	0.64554	0.29052	0.52091	0.27821	0.53436			0.41475	0.53638	0.4031	0.56163	0.31599	0.35104
	0.11444	0.5735	0.57737	0.5601	0.49074	0.86616			0.25885	0.51569	0.3075	0.54552	0.57277	0.61315
	0.32171	0.5825	0.5837	0.82431	0.35759	0.57859			0.37362	0.72394	0.38265	0.46958	0.31411	0.34276
	-0.02055	0.52688	0.28668	0.51115	0.317	0.5818			0.22797	0.47543	0.18991	0.53058	0.30663	0.47384
	0.35249	0.55103	0.43991	0.33847	0.2947	0.53082			0.3464	0.34079	0.3584	0.58511	0.28783	0.31537
	0.22254	0.60342	0.38887	0.5087	0.31839	0.62729			0.3404	0.57864	0.25067	0.55568	0.23716	0.46627
	0.35016	0.63482	0.33757	0.65226	0.32275	0.59007			0.40716	0.45154	0.31519	0.46663	0.32187	0.54583
	0.26942	0.51063	0.3817	0.37146	0.24889	0.45605			0.50408	0.52011	0.32542	0.55093	0.49742	0.55802
	0.36569	0.58471	0.31798	0.47406	0.23991	0.546			0.35956	0.31122	0.35961	0.56324	0.23493	0.48348
	0.30082	0.63015	0.41366	0.57979	0.37189	0.55625			0.34818	0.56542	0.26468	0.49188	0.37938	0.52686
	0.3768	0.61068	0.42699	0.41866	0.34455	0.59017			0.30328	0.583	0.4301	0.51113	0.47255	0.65739
	0.41369	0.52815	0.29632	0.69726	0.32153	0.58974			0.3725	0.58733	0.55644	0.46784	0.31767	0.53229
	0.3061	0.59138	0.34551	0.63029	0.3854	0.52898			0.23012	0.52974	0.35124	0.43531	0.39563	0.43941
	0.28736	0.60964	0.34131	0.51268	0.04943	0.54465			0.37919	0.57365	0.29755	0.20388	0.42915	0.52981
	0.40807	0.61927	0.37564	0.4138	0.09202	0.5742			0.61655	0.42683	0.26743	0.49624	0.38388	0.47766
	0.24132	0.64264	0.32345	0.61983	0.31826	0.5303			0.22521	0.58143	0.40325	0.56684	0.60661	0.50528
	0.3489	0.54978	0.3834	0.4945	0.27619	0.6086			0.19	0.55974	0.3853	0.4247	0.38492	0.47395
	0.32752	0.51629	0.28421	0.59048	0.3661	0.59699			0.4503	0.62423	0.26699	0.47938	0.3765	0.49721
	0.279	0.58967	0.14846	0.47007	0.26351	0.63038			0.28693	0.54295	0.68168	0.55291	0.36808	0.58446
	0.31689	0.59597	0.35705	0.58893	0.30534	0.87702			0.25799	0.7638	0.16883	0.68073	0.40214	0.60471
	0.1697	0.58694	0.37267	0.60091	0.35498	0.47387			0.17431	0.55111	0.47679	0.35316	0.45393	0.50161
	0.33897	0.44875	0.47433	0.57227	0.45189	0.74906			0.35102	0.61164	0.30181	0.50732	0.3608	0.54833
	0.2937	0.32443	0.34267	0.57285	0.31212	0.53498			0.35957	0.6786	0.60737	0.54672	0.46811	0.37981
	0.30012	0.64984	0.4047	0.46878	0.36692	0.45532			0.55355	0.48433	0.36252	0.63647	0.21792	0.50135
	0.3228	0.66977	0.43623	0.5019	0.27214	0.68621			0.30441	0.62722	0.33051	0.50999	0.22415	0.41012
	0.3379	0.54287	0.36153	0.61363	0.37401	0.83683			0.49597	0.7611	0.3669	0.50953	0.49066	0.55296
	0.33972	0.65026	0.33808	0.52245	0.36617	0.5507			0.26078	0.5296	0.27737	0.50667	0.18771	0.28219
	0.24591	0.6547	0.40185	0.43078	0.45993	0.44982			0.40315	0.65482	0.37118	0.57334	0.32378	0.47782
	0.37105	0.56587	0.37375	0.62743	0.26352	0.54923			0.29129	0.42904	0.46157	0.57958	0.36554	0.5285
	0.27782	0.49579	0.31553	0.45387	0.35553	0.56923			0.25902	0.64656	0.50221	0.48224	0.30673	0.64596
	0.51171	0.44489	0.46689	0.49019	0.36336	0.53782			0.16907	0.44386	0.39253	0.34821	0.43	0.5142
	0.46515	0.54758	0.13886	0.68605	0.2495	0.56199			0.50022	0.72201	0.29757	0.56989	0.31405	0.62236
	0.3474	0.61691	0.4097	0.66779	0.14701	0.53684			0.27927	0.55288	0.59839	0.64976	0.42246	0.49921
	0.42273	0.66567	0.21364	0.62704	0.3451	0.4689			0.77128	0.27525	0.29121	0.61899	0.41716	0.45215
	0.22739	0.54789	0.28441	0.43045	0.36718	0.48439			0.31597	0.51701	0.42384	0.56674	0.26241	0.54841
	0.32785	0.59946	0.25557	0.46977	0.221	0.4701			0.32663	0.59955	0.22176	0.5867	0.21316	0.38133
	0.2853	0.53764	0.40289	0.52831	0.30564	0.5977			0.31092	0.5517	0.27795	0.57947	0.46072	0.48208
	0.31175	0.48326	0.33155	0.54346	0.34384	0.48626			0.24406	0.54715	0.54019	0.57871	0.34662	0.56131
	0.2607	0.54312	0.36205	0.50232	0.21005	0.615			0.41047	0.64538	0.3219	0.42216	0.4433	0.57691
	0.31061	0.55054	0.3915	0.54898	0.31264	0.62712			0.39824	0.69231	0.34486	0.63593	0.37824	0.40208
	0.34112	0.57931	0.43933	0.54022	0.42342	0.47763			0.26939	0.54053	0.3966	0.65738	0.39564	0.43321
	0.32309	0.58892	0.47399	0.44064	0.27526	0.55423			0.3643	0.59862	0.3349	0.6014	0.59021	0.6453
	0.39502	0.84233	0.46947	0.47207	0.31412	0.62215			0.33977	0.58556	0.49013	0.51203	0.63211	0.38921
	0.26061	0.63492	0.40636	0.62486	0.4909	0.75009			0.29021	0.66223	0.2876	0.57583	0.28122	0.40412
	0.46227	0.78427	0.32984	0.48198	0.3268	0.56786			0.47075	0.48107	0.40289	0.52141	0.40227	0.57703
	0.2612	0.39754	0.41441	0.55241	0.25527	0.56247			0.37755	0.56319	0.24781	0.57289	0.34968	0.45453
	0.28331	0.40831	0.35569	0.59421	0.31077	0.62298			0.47242	0.64577	0.53212	0.62782	0.20653	0.51184
	0.378	0.57958	0.45114	0.50121	0.36667	0.41016			0.39554	0.42679	0.20925	0.59926	0.2877	0.36516
	0.28289	0.48479	0.35594	0.57283	0.32438	0.92127			0.26465	0.53281	0.4584	0.4926	0.38935	0.55734
	0.23909	0.57156	0.23749	0.63781	0.30782	0.56826			0.42269	0.5671	0.36479	0.52528	0.19788	0.49658
	0.05226	0.62104	0.24133	0.44652	0.35575	0.54145			0.4087	0.49254	0.33565	0.62451	0.40549	0.49329
	0.29631	0.53669	0.35116	0.65056	0.08326	0.53188			0.32926	1.01259	0.33581	0.45129	0.34323	0.27632
	0.13303	0.51625	0.43659	0.51343	0.33384	0.5943			0.36289	0.57151	0.38057	0.56568	0.33167	0.72721
	0.34541	0.60847	0.37157	0.46896	0.36052	0.45781			0.30478	0.54573	0.36616	0.61334	0.5434	0.65196
	0.29086	0.58812	0.32075	0.63553	0.27298	0.5715			0.38345	0.3506	0.3582	0.46041	0.34064	0.59856
	0.32348	0.5634	0.26182	0.55721	0.37066	0.47676			0.33947	0.55969	0.47289	0.36561	0.26177	0.70956
	0.34048	0.54057	0.15383	0.5933	0.30907	0.52509			0.30224	0.61191	0.43846	0.40089	0.11736	0.3774
	0.39103	0.47357	0.3958	0.53104	0.34135	0.57703			0.35561	0.56492	0.52938	0.47917	0.37362	0.49905
	0.33316	0.59052	0.37412	0.48396	0.26736	0.55949			0.19021	0.57049	0.29363	0.53949	0.34493	0.50946
	0.37724	0.5275	0.32264	0.58381	0.46083	0.81035			0.29921	0.55029	0.38668	0.57522	0.29964	0.71204
	0.36855	0.53162	0.20321	0.42834	0.35101	0.49918			0.50603	0.48197	0.29766	0.29885	0.34625	0.51253
	0.19491	0.63017	0.30624	0.65407	0.31923	0.48674			0.35094	0.58581	0.31437	0.68651	0.36463	0.45376
	0.36368	0.52697	0.22838	0.7018	0.36321	0.55487			0.33689	0.56166	0.16662	0.59202	0.43848	0.45909
	0.35294	0.49963	0.28304	0.53974	0.32929	0.55023			0.37251	0.52549	0.49548	0.52997	0.54543	0.47641
	0.3561	0.54911	0.3977	0.50922	0.43634	0.50869			0.31183	0.41751	0.43257	0.56717	0.4481	0.51763
	0.37673	0.65677	0.13118	0.48104	0.36601	0.44348			0.35332	0.55744	0.58978	0.52667	0.25378	0.57278
	0.25125	0.48705	0.49991	0.20204	0.26385	0.5832			0.42565	0.51614	0.43085	0.54547	0.21971	0.56985
	0.30317	0.51838	0.43136	0.52771	0.29865	0.55514			0.33199	0.4522	0.57912	0.50135	0.41971	0.36485
	0.37615	0.56204	0.24698	0.60165	0.2649	0.60222			0.26793	0.50341	0.42559	0.53086	0.63137	0.38517
	0.28137	0.57459	0.34365	0.58625	0.36502	0.57291			0.30871	0.63571	0.68552	0.64857	0.49438	0.4363
	0.24807	0.5609	0.35595	0.44604	0.25845	0.52335			0.36313	0.53911	0.26234	0.53869	0.48647	0.60833
	0.27471	0.53147	0.25975	0.4477	0.40214	0.48829			0.33753	0.66575	0.4964	0.61556	0.58688	0.4408
	0.03832	0.60652	0.17043	0.44411	0.3653	0.67462			0.41202	0.38343	0.52082	0.42885	0.3888	0.53124
	0.39983	0.51477	0.28318	0.56519	0.27586	0.53235			0.25383	0.54485	0.5526	0.44842	0.3917	0.44369
	0.05498	0.7362	0.2734	0.39834	0.27285	0.54991			0.25039	0.45944	0.53138	0.39817	0.29833	0.52517
	0.34574	0.48881	0.30034	0.52068	0.37031	0.40149			0.2858	0.55548	0.31884	0.65363	0.22742	0.50987
	0.37642	0.65217	0.34954	0.52702	0.2845	0.59475			0.39084	0.44821	0.27032	0.41065	0.37257	0.33453
	0.38081	0.62619	0.50397	0.51535	0.37719	0.57324			0.35557	0.57971	0.47755	0.49927	0.24855	0.44038
	0.35775	0.59826	0.34976	0.63256	0.38143	0.46411			0.3405	0.50172	0.06693	0.51785	0.36743	0.41116
	0.37262	0.54448	0.24155	0.51525	0.34342	0.5572			0.44259	0.30612	0.45926	0.67777	0.37283	0.42194
	0.34956	0.58007	0.38242	0.59452	0.45164	0.45309			0.32355	0.53994	0.47315	0.33974	0.33773	0.38029
	0.17032	0.49146	0.25131	0.59441	0.28542	0.63064			0.40915	0.60806	0.22435	0.68219	0.2305	0.50319
	0.22295	0.48172	0.1913	0.61318	0.37089	0.5427			0.46322	0.61281	0.25351	0.45157	0.62287	0.3253
	0.29182	0.48113	0.39342	0.54317	0.40206	0.48322			0.32874	0.54132	0.56831	0.53469	0.27274	0.60425
	0.18935	0.60567	0.32914	0.53805	0.44037	0.66018			0.34942	0.67263	0.39172	0.56447	0.32007	0.54799
	0.31415	0.55418	0.33457	0.48523	0.38686	0.53847			0.3449	0.57391	0.33516	0.5288	0.2647	0.57121
	0.41089	0.44475	0.41943	0.39366	0.13942	0.67514			0.41576	0.2849	0.3726	0.5188	0.30093	0.67707
	0.3284	0.57261	0.29461	0.52928	0.39752	0.51382			0.36931	0.51061	0.37114	0.44321	0.23087	0.43129
	0.27949	0.58984	0.19889	0.58764	0.4942	0.46237			0.56511	0.49292	0.45107	0.50586	0.49942	0.47576
	0.22283	0.37032	0.12353	0.44372	0.36634	0.42705			0.34953	0.60026	0.26689	0.70326	0.23183	0.60608
	0.34032	0.4507	0.2637	0.52815	0.12096	0.52619			0.39183	0.5562	0.49179	0.47708	0.32508	0.56841
	0.25299	0.58429	0.33001	0.60182	0.34216	0.78553			0.41825	0.55721	0.28748	0.50107	0.37513	0.51976
	0.24283	0.59772	0.2692	0.46855	0.62855	0.3043			0.26904	0.42075	0.38683	0.6303	0.53987	0.54478
	0.2271	0.56285	0.47994	0.47027	0.25293	0.48603			0.34987	0.52172	0.33647	0.42561	0.31351	0.62146
	0.41158	0.35627	0.34637	0.47253	0.44567	0.4954			0.5346	0.56224	0.50273	0.58407	0.44001	0.29048
	0.17797	0.57342	0.3085	0.50338	0.34664	0.6024			0.27698	0.529	0.28286	0.5279	0.49261	0.5467
	0.20552	0.51054	0.34141	0.63346	0.37297	0.49465			0.24221	0.64526	0.68896	0.54904	0.27675	0.53398
	0.22107	0.61229	0.27909	0.37014	0.30755	0.60146			0.27404	0.37044	0.40271	0.52495	0.36343	0.52801
	0.32934	0.6728	0.26197	0.60547	0.28409	0.47832			0.31596	0.57589	0.26777	0.65534	0.22541	0.51716
	0.31075	0.49463	0.32027	0.39549	0.44543	0.57339			0.42165	0.62149	0.27763	0.48853	0.2675	0.62606
	0.4627	0.57016	0.2863	0.56965	0.46331	0.8666			0.3235	0.47799	0.54661	0.332	0.42745	0.48597
	0.02828	0.48687	0.35045	0.58252	0.38069	0.59119			0.38689	0.57423	0.37932	0.5182	0.38958	0.45824
	0.3698	0.48597	0.34313	0.4488	0.06273	0.68093			0.28129	0.64293	0.29628	0.36763	0.29607	0.54164
	0.40871	0.51246	0.32261	0.61105	0.45056	0.61541			0.41382	0.55109	0.256	0.45673	0.43054	0.61025
	0.2937	0.57282	0.30983	0.57725	0.27709	0.57289			0.31447	0.49066	0.37174	0.46107	0.42206	0.49089
	0.30882	0.667	0.43149	0.51865	0.36172	0.51656			0.49901	0.5717	0.41416	0.50769	0.23258	0.49753
	0.28974	0.56987	0.40873	0.57983	0.30898	0.54494			0.369	0.47849	0.39479	0.54856	0.35315	0.35735
	0.36777	0.53374	0.39435	0.58993	0.38181	0.48845			0.29569	0.57119	0.41454	0.41038	0.29209	0.55788
	0.33297	0.60982	0.32456	0.48644	0.36979	0.59846			0.31214	0.61755	0.47632	0.3706	0.32979	0.48523
	0.27444	0.66459	0.33255	0.48227	0.2156	0.36218			0.33039	0.60813	0.5928	0.53951	0.36525	0.54539
	0.31858	0.58028	0.34351	0.46136	0.36288	0.63342			0.32554	0.59293	0.36351	0.48356	0.39862	0.53541
	0.37497	0.64664	0.28546	0.53677	0.31569	0.55165			0.16564	0.56338	0.28632	0.6259	0.49594	0.42693
	0.23378	0.57659	0.37654	0.43552	0.36938	0.41907			0.20737	0.36825	0.30537	0.45201	0.30718	0.45049
	0.20517	0.54378	0.26588	0.5636	0.25968	0.46715			0.34364	0.59575	0.27025	0.51577	0.27268	0.51
	0.25296	0.45031	0.32785	0.58263	0.23995	0.37001			0.29237	0.59484	0.53632	0.44994	0.37407	0.36314
	0.39702	0.4826	0.41449	0.5608	0.24288	0.29959			0.28214	0.51596	0.52662	0.45852	0.32948	0.50341
	0.23656	0.676	0.39103	0.70973	0.09546	0.52075			0.37564	0.59274	0.51783	0.75761	0.36671	0.5907
	0.14628	0.71618	0.35214	0.87194	0.29086	0.60415			0.32623	0.63961	0.50422	0.70247	0.33808	0.47998
	0.29901	0.50863	0.5315	0.53562	0.3642	0.5567			0.3967	0.65312	0.43512	0.77441	0.41356	0.54411
	0.29868	0.62592	0.4195	0.4568	0.35999	0.54704			0.10136	0.50081	0.36733	0.53398	0.30413	0.55631
	0.43372	0.52894	0.3564	0.63254	0.4719	0.49308			0.50107	0.58051			0.39689	0.42089
	0.30223	0.50732	0.35651	0.57424	0.34264	0.49401			0.44743	0.53207			0.18938	0.58593
	0.20884	0.47212	0.3004	0.58797	0.35423	0.43414			0.4104	0.50604			0.323	0.33726
	0.28275	0.47492	0.3909	0.61067	0.34563	0.4161			0.3381	0.48555			0.3786	0.4916
	0.13618	0.53096	0.43369	0.57072	0.38573	0.53143			0.36488	0.57119			0.33575	0.40613
	0.29806	0.56384	0.43385	0.64338	0.18627	0.57708			0.34243	0.63923			0.53778	0.4817
	0.29918	0.52116	0.30893	0.52753	0.29377	0.49914			0.42387	0.56226			0.44168	0.59008
	0.40528	0.44783	0.20131	0.66173	0.50358	0.8389			0.47993	0.75511			0.54326	0.42044
	0.35688	0.51025	0.52464	0.44169	0.39066	0.58801			0.30572	0.47417			0.33221	0.37808
	0.31662	0.55817	0.3062	0.68937	0.28372	0.60896			0.41779	0.48325			0.41753	0.48897
	0.20384	0.60175	0.38196	0.50423	0.26678	0.52146			0.54942	0.5105			0.52882	0.61887
	0.28664	0.59661	0.47096	0.45464	0.34305	0.42192			0.43286	0.55745			0.25631	0.55022
	0.25593	0.70435	0.4531	0.5719	0.92635	0.14567			0.47294	0.40437			0.30135	0.56134
	0.18162	0.59404	0.46967	0.4426	0.32032	0.48832			0.22146	0.64207			0.42359	0.65871
	0.20298	0.39788	0.46553	0.69673	0.32689	0.38683			0.30959	0.65485			0.44907	0.55435
	0.21909	0.49042	0.44018	0.51112	0.48174	0.49847			0.31455	0.43669			0.28921	0.54362
	0.35142	0.59299	0.4866	0.79106	0.30354	0.50522			0.34291	0.61156			0.52208	0.47676
	0.31464	0.54844	0.47332	0.61428	0.28417	0.63195			0.27323	0.43848			0.39194	0.55948
	0.36118	0.62367	0.44317	0.45345	0.34318	0.52677			0.35169	0.54679			0.47347	0.49048
	0.35283	0.60346	0.32556	0.53146	0.29072	0.60218			0.39147	0.54436			0.42472	0.40245
	0.33266	0.61686	0.41137	0.57	0.47124	0.78321			0.28565	0.60748			0.49786	0.47126
	0.14068	0.58059	0.35337	0.50285	0.33648	0.54232			0.4147	0.54828
	0.30325	0.55178	0.39044	0.39153	0.33199	0.52364			0.31399	0.51283
	0.23938	0.67578	0.42901	0.45543	0.30898	0.5059			0.26022	0.59481
	0.30228	0.55984	0.35025	0.46428	0.32373	0.55591			0.33107	0.60372
	0.16453	0.52465	0.36723	0.46562	0.35735	0.36343			0.29151	0.43467
	0.29858	0.52266	0.43193	0.54116	0.39588	0.54357			0.26378	0.72849
	0.21085	0.62407	0.38825	0.54008	0.33996	0.4578			0.17056	0.43425
	0.32894	0.59591	0.40533	0.47357	0.47529	0.47039			0.42645	0.57127
	0.30674	0.59404	0.26568	0.55745	0.3454	0.47664			0.24639	0.57012
	0.31405	0.62014	0.39723	0.46299	0.37333	0.48301			0.29646	0.67733
	0.26266	0.58574	0.35469	0.64319	0.40519	0.43608			0.44622	0.63064
	0.3051	0.59274	0.21708	0.38035	0.84123	0.28881			0.2759	0.63416
	0.31802	0.69641	0.37193	0.33689	0.41858	0.62074			0.35154	0.5741
	0.31643	0.6816	0.48901	0.65267	0.31577	0.56001			0.29274	0.60194
	0.25178	0.68473	0.36661	0.40942	0.29868	0.57932			0.25837	0.5462
	0.34847	0.62365	0.29195	0.65774	0.254	0.5899			0.30212	0.63694
	0.35859	0.57209	0.28055	0.53014	0.37055	0.65397			0.21563	0.67024
	0.22093	0.62827	0.28196	0.57652	0.00728	0.597			0.19339	0.5034
	0.37809	0.60825	0.219	0.65738	0.31553	0.55575			0.17	0.67114
	0.30194	0.60826	0.33246	0.56029	0.40208	0.57954			0.38209	0.57912
	0.46811	0.6905	0.39263	0.57972	0.27134	0.47404			0.40233	0.63404
	0.29284	0.46973	0.41451	0.61149	0.22333	0.49741			0.29965	0.60373
	0.39101	0.51234	0.4215	0.60393	0.45523	0.67247			0.36516	0.58354
	0.08263	0.65541	0.35684	0.66278	0.35895	0.34583			0.23161	0.56536
	0.31731	0.70871	0.43593	0.55156	0.39365	0.53924			0.29996	0.68524
	0.38502	0.63582	0.32257	0.53607	0.36595	0.54494			0.63196	0.67135
	0.11645	0.69606	0.47427	0.55886	0.1534	0.61039			0.39213	0.55466
	0.38389	0.69598	0.26913	0.66112	0.26074	0.61661			0.30945	0.56716
	0.3533	0.41632	0.28277	0.51165	0.22	0.6775			0.46561	0.572
	0.15628	0.854	0.48503	0.55868	0.46753	0.73789			0.38374	0.55795
	0.38354	0.48324	0.32622	0.45891	0.41573	0.59775			0.26977	0.37368
	0.27645	0.50226	0.38463	0.5753	0.30213	0.45265			0.33279	0.57258
	0.14356	0.71842	0.31794	0.55643	0.34723	0.45997			0.09469	0.51032
	0.22257	0.61919	0.45621	0.69178	0.52948	0.4555			0.35521	0.52068
	0.47737	0.68394	0.33952	0.43665	0.37053	0.42464			0.19737	0.49745
	0.27867	0.60153	0.31478	0.57575	0.47833	0.59061			0.12255	0.5462
	0.34753	0.59461	0.19649	0.6261	0.45986	0.5728			0.30093	0.52241
	0.29241	0.59513	0.39816	0.44863	0.3098	0.54829			0.24289	0.61337
	0.05199	0.59133	0.45838	0.63686	0.34864	0.61272			0.27348	0.58238
	0.28698	0.65229	0.38401	0.6109	0.41436	0.58265			0.31954	0.50836
	0.26911	0.65615	0.37593	0.38708	0.41239	0.59731			0.30244	0.6216
	0.36804	0.65692	0.19358	0.60753	0.44999	0.56551			0.17263	0.62531
	0.27816	0.85717	0.32522	0.56001	0.36305	0.53695			0.33574	0.74959
	0.12905	0.59994	0.29545	0.56522	0.34187	0.52201			0.37027	0.46741
	0.29442	0.56262	0.2338	0.43391	0.40013	0.5704			0.24731	0.5867
	0.45114	0.60446	0.33354	0.47556	0.1459	0.4601			0.40339	0.55143
	0.35351	0.59777	0.30053	0.73332	0.4937	0.48444			0.23649	0.60838
	0.317	0.41016	0.14242	0.879	0.53756	0.55485			0.31768	0.47079
	0.3291	0.55762	0.41807	0.6227	0.35796	0.62567			0.18442	0.65868
	0.32291	0.68596	0.32348	0.51524	0.46429	0.54842			0.37258	0.66285
	0.33824	0.57249	0.42892	0.44524	0.3484	0.56806			0.25689	0.4751
	0.18425	0.58234	0.24255	0.54177	0.24899	0.56864			0.26751	0.52852
	0.36099	0.57741	0.26767	0.5667	0.30252	0.56211			0.44963	0.61928
	0.46052	0.5632	0.3495	0.52898	0.44854	0.4887			0.32572	0.58056
	0.47246	0.50761	0.227	0.56023	0.31607	0.6388			0.3639	0.58804
	0.20741	0.48675	0.31455	0.63587	0.48805	0.54088			0.20187	0.52362
	0.30806	0.45623	0.2786	0.56942	0.25527	0.54146			0.44313	0.6542
	0.47027	0.46604	0.35259	0.52142	0.44494	0.73629			0.34599	0.53892
	0.23058	0.54387	0.35158	0.62935	0.16093	0.6003			0.25753	0.54253
	0.3117	0.70489	0.33032	0.49044	0.35378	0.53034			0.42288	0.54544
	0.31302	0.62909	0.2813	0.60526	0.30967	0.52956			0.28713	0.4888
	0.36422	0.59291	0.3344	0.57136	0.34751	0.58682			0.36697	0.60688
	0.0481	0.54777	0.3634	0.52373	0.4844	0.43622			0.3865	0.58776
	0.18777	0.61775	0.29068	0.5075	0.2935	0.54547			0.22742	0.61987
	0.35374	0.49979	0.14306	0.57919	0.35261	0.45852			0.06548	0.58663
	0.35756	0.47316	0.23342	0.62044	0.38623	0.44351			0.14759	0.59738
	0.31029	0.601	0.39709	0.59554	0.35847	0.5541			0.44013	0.57056
	0.33074	0.64866	0.2595	0.43722	0.49785	0.60756			0.2972	0.73483
	0.44301	0.74472	0.41824	0.52255	0.22233	0.57549			0.33773	0.59021
	0.24395	0.3651	0.37427	0.65347	0.30753	0.50406			0.20032	0.58485
	0.27457	0.79374	0.25336	0.47038	0.27501	0.57142			0.3037	0.6421
	0.29912	0.39571	0.40741	0.44253	0.28192	0.56721			0.46296	0.46354
	0.35726	0.57494	0.24986	0.52851	0.30665	0.64737			0.37028	0.55718
	0.22082	0.56494	0.24609	0.51378	0.43145	0.47958			0.22828	0.73954
	0.32899	0.53834	0.31563	0.43139	0.22282	0.43847			0.33993	0.55397
	0.31513	0.55999	0.41244	0.43769	0.22115	0.65344			0.2986	0.6363
	0.33826	0.54868	0.38523	0.48544	0.38292	0.43263			0.33835	0.55437
	0.21616	0.59695	0.20828	0.59148	0.25674	0.43847			0.1375	0.63732
	0.30099	0.55931	0.27346	0.65395	0.26453	0.56161			0.28724	0.55798
	0.19353	0.49315	0.54665	0.88649	0.34098	0.54777			0.3339	0.59536
	0.08516	0.61407	0.29562	0.52292	0.05189	0.4054			0.2909	0.58616
	0.30576	0.5172	0.10882	0.62028	0.31871	0.57911			0.1704	0.66343
	0.36444	0.39621	0.35792	0.54196	0.34652	0.56999			0.27764	0.62915
	0.25341	0.54224	0.42988	0.81263	0.22094	0.5504			0.36101	0.59977
	0.45005	0.5421	0.28425	0.56325	0.32313	0.45002			0.30948	0.65291
	0.29046	0.5583	0.27162	0.54375	0.41784	0.5107			0.22861	0.65384
	0.26053	0.57496	0.35487	0.61724	0.36031	0.55764			0.24263	0.63806
	0.38631	0.5527	0.24425	0.52698	0.29878	0.87892			0.23394	0.63584
	0.32883	0.58234	0.25343	0.44334	0.23949	0.5125			0.28001	0.67815
	0.33335	0.61416	0.26599	0.60281	0.54047	0.76182			0.29647	0.60184
	0.50689	0.6054	0.34673	0.33313	0.28097	0.48859			0.34169	0.62647
	0.37715	0.55474	0.23773	0.47529	0.3525	0.52979			0.34826	0.56452
	0.34451	0.59387	0.36657	0.52426	0.25213	0.5339			0.18146	0.66961
	0.18744	0.54406	0.25853	0.47778	0.30164	0.5599			0.42155	0.5665
	0.26709	0.54885	0.514	0.55131	0.34307	0.52543			0.22471	0.59242
	0.28468	0.63175	0.25017	0.57426	0.31227	0.50686			0.28058	0.59175
	0.18018	0.6036	0.41704	0.76639	0.37464	0.48076			0.38136	0.65393
	0.37117	0.52559	0.28098	0.46493	0.21937	0.62098			0.24601	0.58848
	0.2977	0.65676	0.42199	0.52046	0.26813	0.53549			0.41203	0.75745
	0.57731	0.55116	0.25314	0.57162	0.30897	0.61697			0.23889	0.6059
	0.28208	0.56322	0.34744	0.45476	0.36659	0.49051			0.40691	0.64554
	0.34609	0.62283	0.30217	0.47768	0.34816	0.521			0.11444	0.5735
	0.40246	0.56489	0.3762	0.46775	0.32264	0.60162			0.32171	0.5825
	0.40199	0.64271	0.28686	0.51013	0.38519	0.86227			-0.02055	0.52688
	0.34136	0.62353	0.45928	0.66073	0.30725	0.24094			0.35249	0.55103
	0.36445	0.65867	0.40125	0.50073	0.26413	0.60492			0.22254	0.60342
	0.34399	0.56414	0.3551	0.40499	0.39264	0.85094			0.35016	0.63482
	0.32418	0.51664	0.39905	0.52918	0.04226	0.87787			0.26942	0.51063
	0.29187	0.5752	0.37515	0.32648	0.51624	0.47055			0.36569	0.58471
	0.39475	0.58663	0.36812	0.54523	0.41229	0.51046			0.30082	0.63015
	0.30208	0.58131	0.32849	0.52715	0.33057	0.56649			0.3768	0.61068
	0.4544	0.55541	0.29182	0.44359	0.25058	0.55084			0.41369	0.52815
	0.25921	0.59405	0.32403	0.66631	0.3287	0.67435			0.3061	0.59138
	0.24148	0.49083	0.59598	0.58684	0.36918	0.47063			0.28736	0.60964
	0.21095	0.57286	0.50008	0.64582	0.24524	0.61348			0.40807	0.61927
	0.3375	0.42636	0.30279	0.43177	0.39779	0.47653			0.24132	0.64264
	0.42061	0.58942	0.43519	0.47661	0.40089	0.92106			0.3489	0.54978
	0.36416	0.56312	0.28611	0.51036	0.29936	0.53984			0.32752	0.51629
	0.3006	0.56963	0.34831	0.44398	0.33841	0.51716			0.279	0.58967
	0.26077	0.40622	0.47411	0.4571	0.34028	0.54709			0.31689	0.59597
	0.43966	0.52098	0.43757	0.51701	0.43062	0.36568			0.1697	0.58694
	0.36259	0.61531	0.36817	0.51418	0.31428	0.56734			0.33897	0.44875
	0.25574	0.60905	0.33853	0.59243	0.60352	0.85723			0.2937	0.32443
	0.16381	0.62265	0.23314	0.76485	0.25651	0.5707			0.30012	0.64984
	0.38647	0.52104	0.28257	0.55978	0.40443	0.5412			0.3228	0.66977
	0.15628	0.56479	0.50225	0.47125	0.25889	0.53498			0.3379	0.54287
	0.19373	0.55612	0.28943	0.55418	0.23315	0.5685			0.33972	0.65026
	0.16016	0.77596	0.3795	0.41492	0.13831	0.7808			0.24591	0.6547
	0.35035	0.61818	0.63213	0.61052	0.3069	0.55722			0.37105	0.56587
	0.32313	0.74159	0.2614	0.45258	0.37372	0.47515			0.27782	0.49579
	0.28398	0.94614	0.32841	0.57733	0.30465	0.54719			0.51171	0.44489
	0.19208	0.68155	0.30714	0.57561	0.36008	0.65468			0.46515	0.54758
	0.2876	0.52473	0.3896	0.5476	0.43207	0.41389			0.3474	0.61691
	0.32264	0.57095	0.35357	0.55229	0.339	0.52641			0.42273	0.66567
	0.24437	0.6368	0.39101	0.44822	0.27097	0.69815			0.22739	0.54789
	0.35095	0.92053	0.37204	0.5602	0.36561	0.53258			0.32785	0.59946
	0.37756	0.60739	0.41829	0.54399	0.29253	0.6454			0.2853	0.53764
	0.27718	0.60637	0.41155	0.58404	0.50973	0.44546			0.31175	0.48326
	0.38774	0.49658	0.36997	0.47415	0.34221	0.50767			0.2607	0.54312
	0.20917	0.74338	0.40391	0.5357	0.08126	0.61966			0.31061	0.55054
	0.38445	0.77359	0.48027	0.78834	0.44897	0.56992			0.34112	0.57931
	0.37944	0.46936	0.50465	0.58565	0.37584	0.63504			0.32309	0.58892
	0.39562	0.61767	0.40842	0.54913	0.29502	0.54567			0.39502	0.84233
	0.22841	0.52355	0.54359	0.51132	0.41113	0.55627			0.26061	0.63492
	0.24649	0.55593	0.40118	0.51251	0.3722	0.53848			0.46227	0.78427
	0.37597	0.35434	0.34198	0.56963	0.37513	0.51975			0.2612	0.39754
	0.31957	0.50458	0.31276	0.5493	0.52997	0.46774			0.28331	0.40831
	0.29034	0.44353	0.48256	0.56327	0.28198	0.70779			0.378	0.57958
	0.34367	0.5821	0.45657	0.64936	0.31414	0.55241			0.28289	0.48479
	0.31495	0.63826	0.49032	0.54885	0.31404	0.6084			0.23909	0.57156
	0.38458	0.54127	0.32607	0.57598	0.3636	0.62177			0.05226	0.62104
	0.19151	0.60438	0.35623	0.61055	0.26009	0.5608			0.29631	0.53669
	0.30285	0.52115	0.69884	0.2555	0.47274	0.36871			0.13303	0.51625
	0.4231	0.56379	0.27026	0.53604	0.4154	0.63953			0.34541	0.60847
	0.28621	0.55994	0.1371	0.59468	0.28215	0.59923			0.29086	0.58812
	0.309	0.61095	0.26706	0.55805					0.32348	0.5634
	0.35159	0.56276	0.36085	0.55429					0.34048	0.54057
	0.22807	0.59186	0.344	0.41713					0.39103	0.47357
	0.27977	0.52246	0.30183	0.49298					0.33316	0.59052
	0.2392	0.56654	0.40657	0.5214					0.37724	0.5275
	0.23246	0.77759	0.4309	0.824					0.36855	0.53162
	0.38404	0.57034	0.42847	0.73121					0.19491	0.63017
	0.27492	0.55772	0.38598	0.66277					0.36368	0.52697
	0.25973	0.63038	0.26996	0.56708					0.35294	0.49963
	0.2054	0.65631	0.51308	0.7624					0.3561	0.54911
	0.2616	0.63203	0.34485	0.42743					0.37673	0.65677
	0.31211	0.49952	0.36533	0.49941					0.25125	0.48705
	0.29695	0.54749	0.35471	0.53904					0.30317	0.51838
	0.30652	0.56178	0.389	0.54112					0.37615	0.56204
	0.25515	0.6176	0.34415	0.58934					0.28137	0.57459
	0.2666	0.48918	0.37844	0.56695					0.24807	0.5609
	0.44041	0.58008	0.37177	0.59351					0.27471	0.53147
	0.41461	0.58413	0.30137	0.55539					0.03832	0.60652
	0.26608	0.53677	0.30238	0.5304					0.39983	0.51477
	0.37735	0.5496	0.29635	0.62714					0.05498	0.7362
	0.29686	0.4956	0.34158	0.50451					0.34574	0.48881
	0.21587	0.79072	0.35933	0.52068					0.37642	0.65217
	0.43389	0.56606	0.57672	0.64096					0.38081	0.62619
	0.36642	0.55559	0.39932	0.49363					0.35775	0.59826
	0.31706	0.65938	0.37064	0.57145					0.37262	0.54448
	0.28789	0.58499	0.3509	0.44294					0.34956	0.58007
	0.02074	0.51383	0.4655	0.47902					0.17032	0.49146
	0.31187	0.54621	0.21883	0.52078					0.22295	0.48172
	0.14144	0.56078	0.35133	0.50804					0.29182	0.48113
	0.23882	0.53258	0.36016	0.52057					0.18935	0.60567
	0.2256	0.55243	0.38752	0.5483					0.31415	0.55418
	0.2176	0.75804	0.20238	0.39208					0.41089	0.44475
	0.24447	0.69186	0.31112	0.5544					0.3284	0.57261
	0.34303	0.48311	0.36892	0.53239					0.27949	0.58984
	0.30084	0.69764	0.41859	0.54005					0.22283	0.37032
	0.32851	0.54185	0.39771	0.51473					0.34032	0.4507
	0.26245	0.64045	0.32841	0.52513					0.25299	0.58429
	0.44871	0.85778	0.23838	0.63913					0.24283	0.59772
	0.32843	0.3233	0.29255	0.49663					0.2271	0.56285
	0.30485	0.53538	0.26087	0.47385					0.41158	0.35627
	0.44449	0.64278	0.50042	0.04975					0.17797	0.57342
	0.3407	0.71376	0.4065	0.72728					0.20552	0.51054
	0.2745	0.35333	0.31969	0.46813					0.22107	0.61229
	0.28658	0.62582	0.26869	0.66802					0.32934	0.6728
	0.46462	0.4873	0.31199	0.60207					0.31075	0.49463
	0.42947	0.46992	0.22295	0.49063					0.4627	0.57016
	0.485	0.78335	0.29157	0.55237					0.02828	0.48687
	0.29017	0.58984	0.24157	0.40286					0.3698	0.48597
	0.3386	0.49551	0.37809	0.53134					0.40871	0.51246
	0.39308	0.38248	0.36017	0.61842					0.2937	0.57282
	0.31114	0.62501	0.27671	0.58042					0.30882	0.667
	0.52123	0.56352	0.35753	0.65806					0.28974	0.56987
	0.37878	0.53837	0.32652	0.49649					0.36777	0.53374
	0.24205	0.46889	0.3328	0.49485					0.33297	0.60982
	0.45694	0.58407	0.3288	0.54201					0.27444	0.66459
	0.37517	0.58008	0.33626	0.50291					0.31858	0.58028
	0.016	0.6019	0.57038	0.82967					0.37497	0.64664
	0.2911	0.55643	0.29912	0.56024					0.23378	0.57659
	0.39236	0.69543	0.24353	0.19597					0.20517	0.54378
	0.25261	0.57824	0.13652	0.74425					0.25296	0.45031
	0.35444	0.58175	0.27705	0.41424					0.39702	0.4826
	0.42411	0.50954	0.35655	0.63454					0.23656	0.676
	0.10372	0.4552	0.25661	0.61504					0.14628	0.71618
	0.36017	0.5036	0.30044	0.42956					0.29901	0.50863
	0.26506	0.50379	0.33388	0.44665					0.29868	0.62592
	0.26373	0.45976	0.40654	0.60488					0.43372	0.52894
	0.3778	0.5426	0.26169	0.5221					0.30223	0.50732
	0.3882	0.47313	0.32207	0.53062					0.20884	0.47212
	0.42868	0.49062	0.32037	0.5972					0.28275	0.47492
	0.3075	0.48299	0.30323	0.53834					0.13618	0.53096
	0.24904	0.38483	0.15134	0.68227					0.29806	0.56384
	0.32302	0.5813	0.30179	0.55767					0.29918	0.52116
	0.73457	0.28862	0.28595	0.5066					0.40528	0.44783
	0.35039	0.55217	0.31232	0.50217					0.35688	0.51025
	0.3375	0.61891	0.26643	0.57916					0.31662	0.55817
	0.25065	0.69044	0.31057	0.61314					0.20384	0.60175
	0.38477	0.50168	0.22294	0.74883					0.28664	0.59661
	0.28953	0.49602	0.41008	0.4952					0.25593	0.70435
	0.32119	0.59477	0.28697	0.59482					0.18162	0.59404
	0.35005	0.59512	0.34658	0.53801					0.20298	0.39788
	0.44801	0.34375	0.3114	0.59057					0.21909	0.49042
	0.30448	0.64766	0.38006	0.4101					0.35142	0.59299
	0.17979	0.48191	0.33654	0.51955					0.31464	0.54844
	0.34415	0.50997	0.32289	0.49382					0.36118	0.62367
	0.27623	0.55253	0.39746	0.67859					0.35283	0.60346
	0.27928	0.53333	0.32925	0.61298					0.33266	0.61686
	0.16448	0.70455	0.25643	0.55882					0.14068	0.58059
	0.3663	0.54806	0.42127	0.44629					0.30325	0.55178
	0.2157	0.64767	0.39583	0.5229					0.23938	0.67578
	0.32559	0.50039	0.22277	0.60063					0.30228	0.55984
	0.27331	0.39834	0.29689	0.36509					0.16453	0.52465
	0.274	0.45709	0.61448	0.62607					0.29858	0.52266
	0.24793	0.43589	0.33243	0.59384					0.21085	0.62407
	0.32063	0.49892	0.32903	0.39512					0.32894	0.59591
	0.31591	0.51084	0.399	0.53158					0.30674	0.59404
	0.21681	0.64928	0.32842	0.62507					0.31405	0.62014
	0.19099	0.57887	0.28301	0.63912					0.26266	0.58574
	0.3943	0.43844	0.43102	0.44157					0.3051	0.59274
	0.28538	0.53636	0.25867	0.59818					0.31802	0.69641
	0.12817	0.66508	0.22888	0.79283					0.31643	0.6816
	0.12496	0.59195	0.44023	0.42739					0.25178	0.68473
	0.25558	0.84846	0.09638	0.44546					0.34847	0.62365
	0.24855	0.29538	0.40899	0.50162					0.35859	0.57209
	0.31899	0.46381	0.50495	0.43379					0.22093	0.62827
	0.22524	0.54939	0.30156	0.55781					0.37809	0.60825
	0.18673	0.59894	0.42627	0.54059					0.30194	0.60826
	0.25195	0.80272	0.3564	0.54723					0.46811	0.6905
	0.22145	0.54745	0.3299	0.56231					0.29284	0.46973
	0.16938	0.75625	0.24762	0.57019					0.39101	0.51234
	0.47942	0.4814	0.3135	0.55434					0.08263	0.65541
	0.36585	0.64706	0.43769	0.45493					0.31731	0.70871
	0.32593	0.61821	0.33829	0.41098					0.38502	0.63582
	0.25689	0.56854	0.44257	0.47377					0.11645	0.69606
	0.291	0.49569	0.34963	0.63546					0.38389	0.69598
	0.09735	0.53755	0.34901	0.53294					0.3533	0.41632
	0.37909	0.55463	0.35887	0.41913					0.15628	0.854
	0.27325	0.58287	0.44448	0.57916					0.38354	0.48324
	0.3165	0.58786	0.37657	0.54298					0.27645	0.50226
	0.19784	0.64369	0.32116	0.51365					0.14356	0.71842
	0.32663	0.57809	0.55692	0.44631					0.22257	0.61919
	0.20484	0.49784	0.32665	0.61359					0.47737	0.68394
	0.25239	0.48134	0.34906	0.39076					0.27867	0.60153
	0.29105	0.64253	0.16057	0.76086					0.34753	0.59461
	0.32387	0.42865	0.33327	0.51206					0.29241	0.59513
	0.4162	0.91646	0.37015	0.65435					0.05199	0.59133
	0.23339	0.50643	0.35476	0.52672					0.28698	0.65229
	0.42099	0.65881	0.47925	0.60983					0.26911	0.65615
	0.31602	0.59527	0.27035	0.49444					0.36804	0.65692
	0.35392	0.54095	0.45522	0.45929					0.27816	0.85717
	0.30847	0.68478	0.38507	0.50578					0.12905	0.59994
	0.2861	0.6257	0.48063	0.45518					0.29442	0.56262
	0.29774	0.42378	0.20468	0.52002					0.45114	0.60446
	0.21622	0.46813	0.31864	0.55528					0.35351	0.59777
	0.66062	0.25155	0.24247	0.60564					0.317	0.41016
	0.29517	0.59512	0.25726	0.67507					0.3291	0.55762
	0.29858	0.49419	0.41239	0.61507					0.32291	0.68596
	0.25675	0.5302	0.45372	0.51007					0.33824	0.57249
	0.39584	0.57034	0.37607	0.56987					0.18425	0.58234
	0.32652	0.58963	0.31462	0.51528					0.36099	0.57741
	0.32275	0.5608	0.38154	0.54508					0.46052	0.5632
	0.25687	0.55421	0.32305	0.43418					0.47246	0.50761
	0.36361	0.53234	0.32672	0.57518					0.20741	0.48675
	0.24137	0.48842	0.32448	0.68084					0.30806	0.45623
	0.38613	0.57563	0.47934	0.49336					0.47027	0.46604
	0.27352	0.47198	0.30456	0.56343					0.23058	0.54387
	0.32786	0.54377	0.54355	0.51252					0.3117	0.70489
	0.4123	0.51133	0.28413	0.66839					0.31302	0.62909
	0.33464	0.32057	0.2422	0.68406					0.36422	0.59291
	0.3228	0.61336	0.44659	0.57673					0.0481	0.54777
	0.25803	0.55859	0.3185	0.5738					0.18777	0.61775
	0.33414	0.49705	0.25869	0.39587					0.35374	0.49979
	0.48348	0.47337	0.38859	0.5588					0.35756	0.47316
	0.30364	0.42505	0.41709	0.54921					0.31029	0.601
	0.39077	0.39798	0.36597	0.53533					0.33074	0.64866
	0.29045	0.57381	0.3279	0.55648					0.44301	0.74472
	0.36086	0.71941	0.34269	0.49353					0.24395	0.3651
	0.27875	0.37209	0.35766	0.519					0.27457	0.79374
	0.26324	0.59313	0.26021	0.56249					0.29912	0.39571
	0.32981	0.55521	0.30727	0.52106					0.35726	0.57494
	0.30556	0.55176	0.23719	0.62198					0.22082	0.56494
	0.27223	0.528	0.26436	0.54501					0.32899	0.53834
	0.39107	0.62468	0.36893	0.56463					0.31513	0.55999
	0.23219	0.66109	0.2634	0.48089					0.33826	0.54868
	0.33897	0.5534	0.27245	0.51681					0.21616	0.59695
	0.35205	0.49403	0.27793	0.53694					0.30099	0.55931
	0.39174	0.6612	0.31622	0.52583					0.19353	0.49315
	0.27547	0.54277	0.40687	0.73131					0.08516	0.61407
	0.34344	0.60869	0.34417	0.55503					0.30576	0.5172
	0.41473	0.65833	0.40009	0.6399					0.36444	0.39621
	0.30054	0.57336	0.30487	0.55346					0.25341	0.54224
	0.46144	0.47546	0.76424	0.50401					0.45005	0.5421
	0.26299	0.36632	0.48406	0.61003					0.29046	0.5583
	0.35129	0.57357	0.47829	0.84825					0.26053	0.57496
	0.35457	0.51118	0.40578	0.49355					0.38631	0.5527
	0.34211	0.63724	0.28246	0.55885					0.32883	0.58234
	0.51809	0.29264	0.26229	0.51403					0.33335	0.61416
	0.2884	0.63338	0.40291	0.59167					0.50689	0.6054
	0.33008	0.52348	0.33918	0.64262					0.37715	0.55474
	0.28152	0.51914	0.30991	0.60264					0.34451	0.59387
	0.22244	0.67234	0.28557	0.45052					0.18744	0.54406
	0.36956	0.51672	0.36449	0.5478					0.26709	0.54885
	0.40815	0.80561	0.5192	0.40819					0.28468	0.63175
	0.3492	0.51661	0.0899	0.41602					0.18018	0.6036
	0.39149	0.55738	0.10753	0.53718					0.37117	0.52559
	0.34674	0.54641	0.4141	0.56185					0.2977	0.65676
	0.34825	0.55889	0.39159	0.42459					0.57731	0.55116
	0.29092	0.53779	0.33504	0.5584					0.28208	0.56322
	0.37484	0.47691	0.3282	0.50835					0.34609	0.62283
	0.39781	0.64629	0.29029	0.48731					0.40246	0.56489
	0.15065	0.79305	0.26147	0.55785					0.40199	0.64271
	0.33445	0.57551	0.42102	0.54914					0.34136	0.62353
	0.24038	0.36583	0.32967	0.55547					0.36445	0.65867
	0.33715	0.57066	0.35981	0.49292					0.34399	0.56414
	0.35269	0.61307	0.56289	0.52054					0.32418	0.51664
	0.27171	0.60377	0.28509	0.5851					0.29187	0.5752
	0.28196	0.5971	0.21095	0.51181					0.39475	0.58663
	0.34164	0.53873	0.33325	0.58748					0.30208	0.58131
	0.34474	0.54474	0.39818	0.33084					0.4544	0.55541
	0.35193	0.62579	0.32444	0.52004					0.25921	0.59405
	0.4363	0.55623	0.37539	0.53008					0.24148	0.49083
	0.32667	0.44769	0.36085	0.54905					0.21095	0.57286
	0.33878	0.49851	0.22003	0.56786					0.3375	0.42636
	0.35114	0.55259	0.38319	0.66007					0.42061	0.58942
	0.24647	0.54787	0.322	0.57256					0.36416	0.56312
	0.40352	0.75047	0.40601	0.58745					0.3006	0.56963
	0.36358	0.44099	0.39798	0.56246					0.26077	0.40622
	0.38668	0.66465	0.35435	0.54171					0.43966	0.52098
	0.21389	0.53929	0.39115	0.5517					0.36259	0.61531
	0.31494	0.58877	0.18913	0.74764					0.25574	0.60905
	0.27846	0.40888	0.19411	0.68851					0.16381	0.62265
	0.51783	0.4501	0.29839	0.57536					0.38647	0.52104
	0.42942	0.54251	0.36559	0.62267					0.15628	0.56479
	0.28301	0.46598	0.48366	0.55564					0.19373	0.55612
	0.36289	0.54684	0.32161	0.54601					0.16016	0.77596
	0.40173	0.51981	0.42899	0.57792					0.35035	0.61818
	0.35934	0.42731	0.37664	0.40885					0.32313	0.74159
	0.34363	0.52456	0.51004	0.50819					0.28398	0.94614
	0.36395	0.52509	0.39186	0.57812					0.19208	0.68155
	0.34967	0.50825	0.30896	0.56708					0.2876	0.52473
	0.07591	0.48892	0.29001	0.60421					0.32264	0.57095
	0.35826	0.49765	0.49731	0.49937					0.24437	0.6368
	0.231	0.37843	0.3574	0.5083					0.35095	0.92053
	0.35026	0.61167	0.28068	0.49162					0.37756	0.60739
	0.37273	0.4275	0.50221	0.60086					0.27718	0.60637
	0.28768	0.5531	0.36997	0.54262					0.38774	0.49658
	0.41991	0.5883	0.39426	0.39696					0.20917	0.74338
	0.1551	0.54642	0.4382	0.52018					0.38445	0.77359
	0.38623	0.50051	0.34509	0.54307					0.37944	0.46936
	0.28426	0.53509	0.43438	0.51682					0.39562	0.61767
	0.32835	0.52372	0.3826	0.51781					0.22841	0.52355
	0.36043	0.53113	0.36216	0.53338					0.24649	0.55593
	0.26679	0.56866	0.3655	0.59635					0.37597	0.35434
	0.39111	0.52536	0.42076	0.65085					0.31957	0.50458
	0.28357	0.53852	0.41714	0.49706					0.29034	0.44353
	0.37614	0.49378	0.30192	0.55817					0.34367	0.5821
	0.23423	0.56752	0.30633	0.54744					0.31495	0.63826
	0.40044	0.49285	0.24314	0.64999					0.38458	0.54127
	0.32718	0.49241	0.31264	0.60871					0.19151	0.60438
	0.39934	0.6695	0.38014	0.50765					0.30285	0.52115
	0.41622	0.63874	0.22043	0.62243					0.4231	0.56379
	0.25019	0.52983	0.22236	0.52919					0.28621	0.55994
	0.39874	0.5775	0.33971	0.48392					0.309	0.61095
	0.35399	0.51597	0.50064	0.50663					0.35159	0.56276
	0.37754	0.50441	0.20546	0.59572					0.22807	0.59186
	0.40752	0.71056	0.46217	0.43867					0.27977	0.52246
	0.28238	0.54867	0.49837	0.49142					0.2392	0.56654
	0.3152	0.47004	0.37845	0.52749					0.23246	0.77759
	0.18415	0.40679	0.41508	0.47459					0.38404	0.57034
	0.37237	0.55333	0.4316	0.53806					0.27492	0.55772
	0.32662	0.52262	0.33302	0.60768					0.25973	0.63038
	0.53153	0.5595	0.30128	0.51105					0.2054	0.65631
	0.37814	0.55016	0.38716	0.55826					0.2616	0.63203
	0.66826	0.64832	0.40634	0.47394					0.31211	0.49952
	0.62536	0.54966	0.44862	0.57277					0.29695	0.54749
	0.59976	0.66502	0.31007	0.6027					0.30652	0.56178
	0.02335	0.49233	0.36386	0.44734					0.25515	0.6176
	0.26689	0.79657	0.23945	0.59177					0.2666	0.48918
	0.38012	0.33217	0.40165	0.46815					0.44041	0.58008
	0.21913	0.50567	0.39255	0.59608					0.41461	0.58413
	0.23114	0.61272	0.39784	0.51056					0.26608	0.53677
	0.2584	0.58417	0.28103	0.37001					0.37735	0.5496
	0.31181	0.37485	0.43523	0.62102					0.29686	0.4956
	0.2777	0.54907	0.36807	0.57629					0.21587	0.79072
	0.38182	0.3585	0.40664	0.57774					0.43389	0.56606
	0.34578	0.58408	0.29782	0.50911					0.36642	0.55559
	0.26903	0.57441	0.34231	0.54569					0.31706	0.65938
	0.26435	0.44115	0.51296	0.73402					0.28789	0.58499
	0.3141	0.66373	0.36588	0.65933					0.02074	0.51383
	0.21961	0.3801	0.32694	0.52699					0.31187	0.54621
	0.30855	0.42058	0.28537	0.55487					0.14144	0.56078
	0.18482	0.45763	0.31384	0.45462					0.23882	0.53258
	0.3396	0.54554	0.2938	0.61158					0.2256	0.55243
	0.37135	0.53773	0.32271	0.61028					0.2176	0.75804
	0.31926	0.41019	0.26127	0.48561					0.24447	0.69186
	0.3156	0.62991	0.31546	0.60852					0.34303	0.48311
	0.22682	0.59603	0.23406	0.69339					0.30084	0.69764
	0.39339	0.57304	0.2659	0.5943					0.32851	0.54185
	0.3289	0.77956	0.23506	0.55749					0.26245	0.64045
	0.3264	0.63995	0.33426	0.55961					0.44871	0.85778
	0.35704	0.61725	0.28067	0.5212					0.32843	0.3233
	0.31299	0.58958	0.33058	0.53626					0.30485	0.53538
	0.25934	0.57162	0.2024	0.53022					0.44449	0.64278
	0.26662	0.48947	0.37321	0.57992					0.3407	0.71376
	0.32319	0.74235	0.42295	0.32739					0.2745	0.35333
	0.37082	0.75606	0.15519	0.56345					0.28658	0.62582
	0.35151	0.57682	0.38746	0.5601					0.46462	0.4873
	0.22017	0.52652	0.30508	0.51565					0.42947	0.46992
	0.38094	0.60774	0.33919	0.4177					0.485	0.78335
	0.125	0.57258	0.3288	0.43841					0.29017	0.58984
	0.38367	0.52691	0.41921	0.58257					0.3386	0.49551
	0.48838	0.74338	0.22679	0.63523					0.39308	0.38248
	0.37343	0.59497	0.20901	0.58443					0.31114	0.62501
	0.20433	0.69469	0.15587	0.60647					0.52123	0.56352
	0.34391	0.57952	0.35019	0.61071					0.37878	0.53837
	0.31282	0.58064	0.22022	0.55077					0.24205	0.46889
	0.34827	0.55131	0.21789	0.56465					0.45694	0.58407
	0.32827	0.3056	0.35504	0.54218					0.37517	0.58008
	0.26379	0.43893	0.21279	0.47058					0.016	0.6019
	0.53868	0.48705	0.45105	0.21977					0.2911	0.55643
	0.20024	0.62885	0.29818	0.57731					0.39236	0.69543
	0.29225	0.53935	0.37474	0.49877					0.25261	0.57824
	0.3016	0.39234	0.28225	0.46887					0.35444	0.58175
	0.34992	0.42866	0.28815	0.61672					0.42411	0.50954
	0.39622	0.69243	0.24066	0.51876					0.10372	0.4552
	0.25862	0.56305	0.26328	0.52987					0.36017	0.5036
	0.31626	0.63646	0.37621	0.53955					0.26506	0.50379
	0.2133	0.4658	0.43668	0.43356					0.26373	0.45976
	0.29982	0.57451	0.20838	0.5407					0.3778	0.5426
	0.33668	0.60491	0.34917	0.66824					0.3882	0.47313
	0.27467	0.52765	0.3214	0.58983					0.42868	0.49062
	0.33882	0.60209	0.32309	0.55218					0.3075	0.48299
	0.26509	0.59178	0.3277	0.56522					0.24904	0.38483
	0.37532	0.51968	0.33899	0.64309					0.32302	0.5813
	0.33908	0.56435	0.3828	0.58943					0.73457	0.28862
	0.2903	0.5857	0.37947	0.60384					0.35039	0.55217
	0.28572	0.57425	0.26136	0.63166					0.3375	0.61891
	0.27108	0.50032	0.23053	0.5974					0.25065	0.69044
	0.29129	0.47778	0.35947	0.58911					0.38477	0.50168
	0.25417	0.44872	0.19483	0.38714					0.28953	0.49602
	0.30222	0.52013	0.26768	0.55271					0.32119	0.59477
	0.2787	0.62495	0.18803	0.42164					0.35005	0.59512
	0.42788	0.52193	0.29311	0.57741					0.44801	0.34375
	0.27682	0.55438	0.36273	0.43105					0.30448	0.64766
	0.38527	0.5028	0.28885	0.56325					0.17979	0.48191
	0.35125	0.42962	0.41342	0.50293					0.34415	0.50997
	0.26809	0.36953	0.46637	0.58886					0.27623	0.55253
	0.2976	0.47984	0.36977	0.5335					0.27928	0.53333
	0.47413	0.48122	0.36451	0.54162					0.16448	0.70455
	0.23105	0.5286	0.25646	0.57189					0.3663	0.54806
	0.3699	0.54718	0.31862	0.55522					0.2157	0.64767
	0.26932	0.4063	0.28473	0.42772					0.32559	0.50039
	0.36537	0.56249	0.32778	0.47421					0.27331	0.39834
	0.33301	0.5669	0.45875	0.53465					0.274	0.45709
	0.22344	0.62477	0.40615	0.55696					0.24793	0.43589
	0.32382	0.60785	0.42162	0.47323					0.32063	0.49892
	0.30275	0.71171	0.32463	0.51122					0.31591	0.51084
	0.29249	0.52689	0.36119	0.478					0.21681	0.64928
	0.33251	0.54788	0.33537	0.47944					0.19099	0.57887
	0.20488	0.43351	0.49528	0.54452					0.3943	0.43844
	0.35065	0.5262	0.47053	0.49977					0.28538	0.53636
	0.38858	0.69343	0.35593	0.61145					0.12817	0.66508
	0.35148	0.51761	0.35137	0.54545					0.12496	0.59195
	0.39881	0.56998	0.48547	0.47949					0.25558	0.84846
	0.3332	0.52286	0.5147	0.49922					0.24855	0.29538
	0.35209	0.51739	0.16536	0.51043					0.31899	0.46381
	0.28998	0.54314	0.30811	0.54627					0.22524	0.54939
	0.36754	0.6554	0.37866	0.51766					0.18673	0.59894
	0.48623	0.58612	0.25198	0.53391					0.25195	0.80272
	0.42687	0.51276	0.24929	0.56037					0.22145	0.54745
	0.3299	0.5447	0.41912	0.52721					0.16938	0.75625
	0.36035	0.51667	0.3466	0.50482					0.47942	0.4814
	0.45058	0.51578	0.40269	0.54438					0.36585	0.64706
	0.31916	0.51372	0.18736	0.56124					0.32593	0.61821
	0.34604	0.57518	0.40317	0.41893					0.25689	0.56854
	0.33653	0.55023	0.31205	0.52138					0.291	0.49569
	0.40054	0.41781	0.59646	0.52291					0.09735	0.53755
	0.30965	0.50881	0.3302	0.45666					0.37909	0.55463
	0.44	0.52361	0.32787	0.56712					0.27325	0.58287
	0.30306	0.60927	0.46312	0.5007					0.3165	0.58786
	0.24198	0.58414	0.45887	0.51833					0.19784	0.64369
	0.31059	0.64925	0.45663	0.55092					0.32663	0.57809
	0.35931	0.52643							0.20484	0.49784
	0.35115	0.59949							0.25239	0.48134
	0.3106	0.40173							0.29105	0.64253
	0.27995	0.46882							0.32387	0.42865
	0.45812	0.50705							0.4162	0.91646
	0.41987	0.50156							0.23339	0.50643
	0.27762	0.54777							0.42099	0.65881
	0.32025	0.62787							0.31602	0.59527
	0.39779	0.45555							0.35392	0.54095
	0.25147	0.58891							0.30847	0.68478
	0.39635	0.56737							0.2861	0.6257
	0.37115	0.48574							0.29774	0.42378
	0.39407	0.54235							0.21622	0.46813
	0.39588	0.53812							0.66062	0.25155
	0.34263	0.54028							0.29517	0.59512
	0.31948	0.51245							0.29858	0.49419
	0.36549	0.47977							0.25675	0.5302
	0.35065	0.46636							0.39584	0.57034
	0.20926	0.51872							0.32652	0.58963
	0.43428	0.48609							0.32275	0.5608
	0.26545	0.48208							0.25687	0.55421
	0.38189	0.54428							0.36361	0.53234
	0.33873	0.57943							0.24137	0.48842
	0.32929	0.58488							0.38613	0.57563
	0.42127	0.46756							0.27352	0.47198
	0.28724	0.50737							0.32786	0.54377
	0.28069	0.59935							0.4123	0.51133
	0.40926	0.50114							0.33464	0.32057
	0.43236	0.79998							0.3228	0.61336
	0.42214	0.56005							0.25803	0.55859
	0.39233	0.52973							0.33414	0.49705
	0.3496	0.60073							0.48348	0.47337
	0.34243	0.53621							0.30364	0.42505
	0.26278	0.64663							0.39077	0.39798
	0.37129	0.46824							0.29045	0.57381
	0.39722	0.58639							0.36086	0.71941
	0.41521	0.69215							0.27875	0.37209
	0.43576	0.53614							0.26324	0.59313
	0.3933	0.57867							0.32981	0.55521
	0.30304	0.56297							0.30556	0.55176
	0.17796	0.56848							0.27223	0.528
	0.52235	0.56036							0.39107	0.62468
	0.43629	0.52344							0.23219	0.66109
	0.41387	0.60473							0.33897	0.5534
	0.3	0.58308							0.35205	0.49403
	0.96834	0.2875							0.39174	0.6612
	0.12958	0.50338							0.27547	0.54277
	0.36244	0.54033							0.34344	0.60869
	0.52111	0.49796							0.41473	0.65833
	0.33549	0.45486							0.30054	0.57336
	0.27433	0.55584							0.46144	0.47546
	0.31536	0.49203							0.26299	0.36632
	0.09481	0.72616							0.35129	0.57357
	0.36492	0.52951							0.35457	0.51118
	0.16471	0.44933							0.34211	0.63724
	0.16765	0.57273							0.51809	0.29264
	0.38144	0.51135							0.2884	0.63338
	0.33993	0.58484							0.33008	0.52348
	0.33445	0.46516							0.28152	0.51914
	0.37865	0.5534							0.22244	0.67234
	0.26287	0.58759							0.36956	0.51672
	0.28071	0.50494							0.40815	0.80561
	0.10206	0.53575							0.3492	0.51661
	0.26738	0.52835							0.39149	0.55738
	0.41378	0.51233							0.34674	0.54641
	0.26122	0.49817							0.34825	0.55889
	0.36058	0.56896							0.29092	0.53779
	0.1855	0.54142							0.37484	0.47691
	0.31192	0.57136							0.39781	0.64629
	0.42846	0.53324							0.15065	0.79305
	0.34644	0.5414							0.33445	0.57551
	0.33427	0.50722							0.24038	0.36583
	0.39723	0.50103							0.33715	0.57066
	0.42561	0.48459							0.35269	0.61307
	0.37304	0.58566							0.27171	0.60377
	0.31334	0.38649							0.28196	0.5971
	0.26841	0.5802							0.34164	0.53873
	0.30896	0.59956							0.34474	0.54474
	0.27992	0.89561							0.35193	0.62579
	0.39631	0.43827							0.4363	0.55623
	0.37695	0.52537							0.32667	0.44769
	0.25853	0.53564							0.33878	0.49851
	0.45342	0.52901							0.35114	0.55259
	0.50384	0.3895							0.24647	0.54787
	0.30571	0.62204							0.40352	0.75047
	0.37781	0.60526							0.36358	0.44099
	0.3723	0.65201							0.38668	0.66465
	0.29992	0.60854							0.21389	0.53929
	0.50789	0.52323							0.31494	0.58877
	0.34676	0.4563							0.27846	0.40888
	0.28419	0.54218							0.51783	0.4501
	0.36552	0.62781							0.42942	0.54251
	0.27737	0.46979							0.28301	0.46598
	0.36131	0.6694							0.36289	0.54684
	0.35125	0.62355							0.40173	0.51981
	0.36265	0.55753							0.35934	0.42731
	0.35502	0.46684							0.34363	0.52456
	0.32572	0.57413							0.36395	0.52509
	0.29811	0.52451							0.34967	0.50825
	0.34347	0.57696							0.07591	0.48892
	0.30912	0.58066							0.35826	0.49765
	0.34635	0.52574							0.231	0.37843
	0.34305	0.62351							0.35026	0.61167
	0.3347	0.60533							0.37273	0.4275
	0.41313	0.53793							0.28768	0.5531
	0.37892	0.5437							0.41991	0.5883
	0.31273	0.46943							0.1551	0.54642
	0.41677	0.50712							0.38623	0.50051
	0.25555	0.70083							0.28426	0.53509
	0.29422	0.58567							0.32835	0.52372
	0.34943	0.52917							0.36043	0.53113
	0.49241	0.59822							0.26679	0.56866
	0.35831	0.58006							0.39111	0.52536
	0.38845	0.49544							0.28357	0.53852
	0.36287	0.53052							0.37614	0.49378
	0.39431	0.51928							0.23423	0.56752
	0.32589	0.40236							0.40044	0.49285
	0.32277	0.39177							0.32718	0.49241
	0.41782	0.4643							0.39934	0.6695
	0.28683	0.52953							0.41622	0.63874
	0.18127	0.6053							0.25019	0.52983
	0.31256	0.59952							0.39874	0.5775
	0.28202	0.85335							0.35399	0.51597
	0.3452	0.48785							0.37754	0.50441
	0.40914	0.54581							0.40752	0.71056
	0.3747	0.618							0.28238	0.54867
	0.27002	0.42797							0.3152	0.47004
	0.20354	0.51446							0.18415	0.40679
	0.2815	0.54141							0.37237	0.55333
	0.29709	0.55213							0.32662	0.52262
	0.2602	0.54565							0.53153	0.5595
	0.31004	0.56045							0.37814	0.55016
	0.33317	0.49879							0.66826	0.64832
	0.20225	0.39795							0.62536	0.54966
	0.3227	0.48863							0.59976	0.66502
	0.30897	0.55774							0.02335	0.49233
	0.29422	0.53968							0.26689	0.79657
	0.27558	0.57088							0.38012	0.33217
	0.32162	0.27271							0.21913	0.50567
	0.47332	0.85651							0.23114	0.61272
	0.41941	0.57555							0.2584	0.58417
	0.28791	0.62598							0.31181	0.37485
	0.32222	0.57405							0.2777	0.54907
	0.28399	0.59974							0.38182	0.3585
	0.31768	0.50285							0.34578	0.58408
	0.32178	0.59521							0.26903	0.57441
	0.3387	0.57186							0.26435	0.44115
	0.27391	0.51672							0.3141	0.66373
	0.31272	0.48312							0.21961	0.3801
	0.4175	0.52367							0.30855	0.42058
	0.34328	0.51767							0.18482	0.45763
	0.30919	0.54528							0.3396	0.54554
	0.35662	0.59852							0.37135	0.53773
	0.24671	0.5336							0.31926	0.41019
	0.34362	0.54627							0.3156	0.62991
	0.25347	0.50247							0.22682	0.59603
	0.39142	0.55553							0.39339	0.57304
	0.5212	0.56748							0.3289	0.77956
	0.42759	0.56551							0.3264	0.63995
	0.33	0.51961							0.35704	0.61725
	0.27686	0.55697							0.31299	0.58958
	0.30469	0.55119							0.25934	0.57162
	0.22029	0.52098							0.26662	0.48947
	0.34499	0.44747							0.32319	0.74235
	0.31315	0.45171							0.37082	0.75606
	0.259	0.44371							0.35151	0.57682
	0.38145	0.5618							0.22017	0.52652
	0.35309	0.57577							0.38094	0.60774
	0.42006	0.53547							0.125	0.57258
	0.23638	0.47679							0.38367	0.52691
	0.40726	0.48408							0.48838	0.74338
	0.41972	0.55966							0.37343	0.59497
	0.43706	0.65458							0.20433	0.69469
	0.35201	0.68713							0.34391	0.57952
	0.43939	0.53245							0.31282	0.58064
	0.3642	0.45573							0.34827	0.55131
	0.29098	0.63896							0.32827	0.3056
	0.39356	0.50825							0.26379	0.43893
	0.30583	0.53804							0.53868	0.48705
	0.45338	0.53159							0.20024	0.62885
	0.28934	0.51542							0.29225	0.53935
	0.4077	0.55605							0.3016	0.39234
	0.38977	0.55066							0.34992	0.42866
	0.29982	0.53728							0.39622	0.69243
	0.4002	0.51864							0.25862	0.56305
	0.2948	0.56637							0.31626	0.63646
	0.45181	0.43396							0.2133	0.4658
	0.30494	0.4168							0.29982	0.57451
	0.43645	0.58816							0.33668	0.60491
	0.41576	0.55726							0.27467	0.52765
	0.4311	0.56448							0.33882	0.60209
	0.23824	0.53441							0.26509	0.59178
	0.46335	0.48204							0.37532	0.51968
	0.41261	0.54216							0.33908	0.56435
	0.44476	0.53292							0.2903	0.5857
	0.29614	0.59559							0.28572	0.57425
	0.2633	0.53259							0.27108	0.50032
	0.38553	0.5035							0.29129	0.47778
	0.14905	0.58529							0.25417	0.44872
	0.27119	0.5811							0.30222	0.52013
	0.35603	0.63397							0.2787	0.62495
	0.44012	0.49753							0.42788	0.52193
	0.39717	0.4701							0.27682	0.55438
	0.39794	0.54478							0.38527	0.5028
	0.42134	0.57938							0.35125	0.42962
	0.42354	0.49062							0.26809	0.36953
	0.40751	0.502							0.2976	0.47984
	0.42394	0.56569							0.47413	0.48122
	0.32897	0.52522							0.23105	0.5286
	0.38386	0.57748							0.3699	0.54718
	0.45887	0.57248							0.26932	0.4063
	0.39465	0.44708							0.36537	0.56249
	0.37632	0.47711							0.33301	0.5669
	0.39284	0.60258							0.22344	0.62477
	0.3335	0.41515							0.32382	0.60785
	0.28105	0.57557							0.30275	0.71171
	0.36946	0.48996							0.29249	0.52689
	0.26781	0.48892							0.33251	0.54788
	0.42862	0.57149							0.20488	0.43351
	0.44113	0.45486							0.35065	0.5262
	0.47028	0.46458							0.38858	0.69343
	0.3991	0.51047							0.35148	0.51761
	0.4745	0.49061							0.39881	0.56998
	0.32906	0.58028							0.3332	0.52286
	0.37185	0.53948							0.35209	0.51739
	0.2089	0.52492							0.28998	0.54314
	0.33269	0.54142							0.36754	0.6554
	0.27836	0.51607							0.48623	0.58612
	0.27807	0.4316							0.42687	0.51276
	0.35258	0.46183							0.3299	0.5447
	0.47039	0.56147							0.36035	0.51667
	0.30709	0.53988							0.45058	0.51578
	0.34665	0.53917							0.31916	0.51372
	0.27441	0.52243							0.34604	0.57518
	0.36578	0.48223							0.33653	0.55023
	0.28337	0.57128							0.40054	0.41781
	0.27696	0.5183							0.30965	0.50881
	0.33021	0.47973							0.44	0.52361
	0.36637	0.73926							0.30306	0.60927
	0.30965	0.58574							0.24198	0.58414
	0.40208	0.41175							0.31059	0.64925
	0.39462	0.44391							0.35931	0.52643
	0.35545	0.59405							0.35115	0.59949
	0.33488	0.52088							0.3106	0.40173
	0.42823	0.76316							0.27995	0.46882
	0.29803	0.50897							0.45812	0.50705
	0.11956	0.53425							0.41987	0.50156
	0.37399	0.49774							0.27762	0.54777
	0.26322	0.49294							0.32025	0.62787
	0.09898	0.39754							0.39779	0.45555
	0.3774	0.46374							0.25147	0.58891
	0.35455	0.50697							0.39635	0.56737
	0.2983	0.58981							0.37115	0.48574
	0.37727	0.42286							0.39407	0.54235
	0.28996	0.55009							0.39588	0.53812
	0.45756	0.77212							0.34263	0.54028
	0.31448	0.50617							0.31948	0.51245
	0.23109	0.40623							0.36549	0.47977
	0.29694	0.57268							0.35065	0.46636
	0.33056	0.34964							0.20926	0.51872
	0.39623	0.59653							0.43428	0.48609
	0.2807	0.51864							0.26545	0.48208
	0.24156	0.53631							0.38189	0.54428
	0.36535	0.48304							0.33873	0.57943
	0.33183	0.60402							0.32929	0.58488
	0.31186	0.62448							0.42127	0.46756
	0.27716	0.56597							0.28724	0.50737
	0.34908	0.56399							0.28069	0.59935
	0.09253	0.5033							0.40926	0.50114
	0.35365	0.46653							0.43236	0.79998
	0.38573	0.55832							0.42214	0.56005
	0.33679	0.56117							0.39233	0.52973
	0.2936	0.48444							0.3496	0.60073
	0.49686	0.4587							0.34243	0.53621
	0.40426	0.69315							0.26278	0.64663
	0.30068	0.38108							0.37129	0.46824
	0.29191	0.4407							0.39722	0.58639
	0.32996	0.531							0.41521	0.69215
	0.33713	0.57524							0.43576	0.53614
	0.25469	0.44905							0.3933	0.57867
	0.29272	0.42025							0.30304	0.56297
	0.19967	0.55291							0.17796	0.56848
	0.31401	0.55808							0.52235	0.56036
	0.40197	0.62868							0.43629	0.52344
	0.38757	0.57799							0.41387	0.60473
	0.32904	0.54005							0.3	0.58308
	0.37882	0.54465							0.96834	0.2875
	0.31159	0.59705							0.12958	0.50338
	0.73744	0.32056							0.36244	0.54033
	0.34084	0.5308							0.52111	0.49796
	0.3175	0.58388							0.33549	0.45486
	0.44496	0.45856							0.27433	0.55584
	0.08821	0.6107							0.31536	0.49203
	0.34871	0.61873							0.09481	0.72616
	0.42082	0.45059							0.36492	0.52951
	0.2882	0.54228							0.16471	0.44933
	0.33117	0.60159							0.16765	0.57273
	0.33992	0.53336							0.38144	0.51135
	0.41424	0.43005							0.33993	0.58484
	0.33745	0.41761							0.33445	0.46516
	0.36518	0.50367							0.37865	0.5534
	0.46726	0.53099							0.26287	0.58759
	0.32774	0.62737							0.28071	0.50494
	0.08087	0.61359							0.10206	0.53575
	0.19836	0.67951							0.26738	0.52835
	0.2775	0.61029							0.41378	0.51233
	0.4434	0.46092							0.26122	0.49817
	0.28581	0.63981							0.36058	0.56896
	0.39418	0.56503							0.1855	0.54142
	0.41894	0.44354							0.31192	0.57136
	0.27767	0.50472							0.42846	0.53324
	0.56426	0.78157							0.34644	0.5414
	0.32382	0.43353							0.33427	0.50722
	0.35796	0.58359							0.39723	0.50103
	0.11298	0.56357							0.42561	0.48459
	0.17426	0.58877							0.37304	0.58566
	0.42581	0.50426							0.31334	0.38649
	0.29623	0.52761							0.26841	0.5802
	0.2102	0.3482							0.30896	0.59956
	0.34389	0.55174							0.27992	0.89561
	0.38857	0.49856							0.39631	0.43827
	0.34974	0.61855							0.37695	0.52537
	0.4407	0.48576							0.25853	0.53564
	0.32538	0.66134							0.45342	0.52901
	0.35779	0.46789							0.50384	0.3895
	0.48482	0.47222							0.30571	0.62204
	0.278	0.6044							0.37781	0.60526
	0.26941	0.58352							0.3723	0.65201
	0.28629	0.53179							0.29992	0.60854
	0.32582	0.69553							0.50789	0.52323
	0.28894	0.33477							0.34676	0.4563
	0.24234	0.5913							0.28419	0.54218
	0.30906	0.53321							0.36552	0.62781
	0.27835	0.54723							0.27737	0.46979
	0.32766	0.54392							0.36131	0.6694
	0.38951	0.51575							0.35125	0.62355
	0.38034	0.43211							0.36265	0.55753
	0.41813	0.45462							0.35502	0.46684
	0.21625	0.75389							0.32572	0.57413
	0.21695	0.4426							0.29811	0.52451
	0.33479	0.50029							0.34347	0.57696
	0.35801	0.47293							0.30912	0.58066
	0.28555	0.55924							0.34635	0.52574
	0.20122	0.53733							0.34305	0.62351
	0.28974	0.49795							0.3347	0.60533
	0.3911	0.46853							0.41313	0.53793
	0.34303	0.51333							0.37892	0.5437
	0.80163	0.47633							0.31273	0.46943
	0.36173	0.55105							0.41677	0.50712
	0.3855	0.62192							0.25555	0.70083
	0.33883	0.54344							0.29422	0.58567
	0.33624	0.57199							0.34943	0.52917
	0.32936	0.52473							0.49241	0.59822
	0.34649	0.67747							0.35831	0.58006
	0.40742	0.5198							0.38845	0.49544
	0.36359	0.51674							0.36287	0.53052
	0.26558	0.59289							0.39431	0.51928
	0.41786	0.42764							0.32589	0.40236
	0.33202	0.56461							0.32277	0.39177
	0.34135	0.52422							0.41782	0.4643
	0.47297	0.53143							0.28683	0.52953
	0.42171	0.44426							0.18127	0.6053
	0.3702	0.53513							0.31256	0.59952
	0.31297	0.56655							0.28202	0.85335
	0.49807	0.63739							0.3452	0.48785
	0.28077	0.53273							0.40914	0.54581
	0.30212	0.60018							0.3747	0.618
	0.35426	0.51409							0.27002	0.42797
	0.3148	0.53558							0.20354	0.51446
	0.32866	0.5876							0.2815	0.54141
	0.3794	0.62502							0.29709	0.55213
	0.2976	0.47984							0.2602	0.54565
	0.47413	0.48122							0.31004	0.56045
	0.23105	0.5286							0.33317	0.49879
	0.3699	0.54718							0.20225	0.39795
	0.26932	0.4063							0.3227	0.48863
	0.36537	0.56249							0.30897	0.55774
	0.33301	0.5669							0.29422	0.53968
	0.22344	0.62477							0.27558	0.57088
	0.32382	0.60785							0.32162	0.27271
	0.30275	0.71171							0.47332	0.85651
	0.29249	0.52689							0.41941	0.57555
	0.33251	0.54788							0.28791	0.62598
	0.20488	0.43351							0.32222	0.57405
	0.35065	0.5262							0.28399	0.59974
	0.38858	0.69343							0.31768	0.50285
	0.35148	0.51761							0.32178	0.59521
	0.39881	0.56998							0.3387	0.57186
	0.3332	0.52286							0.27391	0.51672
	0.35209	0.51739							0.31272	0.48312
	0.28998	0.54314							0.4175	0.52367
	0.36754	0.6554							0.34328	0.51767
	0.48623	0.58612							0.30919	0.54528
	0.42687	0.51276							0.35662	0.59852
	0.3299	0.5447							0.24671	0.5336
	0.36035	0.51667							0.34362	0.54627
	0.45058	0.51578							0.25347	0.50247
	0.31916	0.51372							0.39142	0.55553
	0.34604	0.57518							0.5212	0.56748
	0.33653	0.55023							0.42759	0.56551
	0.40054	0.41781							0.33	0.51961
	0.30965	0.50881							0.27686	0.55697
	0.44	0.52361							0.30469	0.55119
	0.30306	0.60927							0.22029	0.52098
	0.24198	0.58414							0.34499	0.44747
	0.31059	0.64925							0.31315	0.45171
	0.35931	0.52643							0.259	0.44371
	0.35115	0.59949							0.38145	0.5618
	0.3106	0.40173							0.35309	0.57577
	0.27995	0.46882							0.42006	0.53547
	0.45812	0.50705							0.23638	0.47679
	0.41987	0.50156							0.40726	0.48408
	0.27762	0.54777							0.41972	0.55966
	0.32025	0.62787							0.43706	0.65458
	0.39779	0.45555							0.35201	0.68713
	0.25147	0.58891							0.43939	0.53245
	0.39635	0.56737							0.3642	0.45573
	0.37115	0.48574							0.29098	0.63896
	0.39407	0.54235							0.39356	0.50825
	0.39588	0.53812							0.30583	0.53804
	0.34263	0.54028							0.45338	0.53159
	0.31948	0.51245							0.28934	0.51542
	0.36549	0.47977							0.4077	0.55605
	0.35065	0.46636							0.38977	0.55066
	0.20926	0.51872							0.29982	0.53728
	0.43428	0.48609							0.4002	0.51864
	0.26545	0.48208							0.2948	0.56637
	0.38189	0.54428							0.45181	0.43396
	0.33873	0.57943							0.30494	0.4168
	0.32929	0.58488							0.43645	0.58816
	0.42127	0.46756							0.41576	0.55726
	0.28724	0.50737							0.4311	0.56448
	0.28069	0.59935							0.23824	0.53441
	0.40926	0.50114							0.46335	0.48204
	0.43236	0.79998							0.41261	0.54216
	0.42214	0.56005							0.44476	0.53292
	0.39233	0.52973							0.29614	0.59559
	0.3496	0.60073							0.2633	0.53259
	0.34243	0.53621							0.38553	0.5035
	0.26278	0.64663							0.14905	0.58529
	0.37129	0.46824							0.27119	0.5811
	0.39722	0.58639							0.35603	0.63397
	0.41521	0.69215							0.44012	0.49753
	0.43576	0.53614							0.39717	0.4701
	0.3933	0.57867							0.39794	0.54478
	0.30304	0.56297							0.42134	0.57938
	0.17796	0.56848							0.42354	0.49062
	0.52235	0.56036							0.40751	0.502
	0.43629	0.52344							0.42394	0.56569
	0.41387	0.60473							0.32897	0.52522
	0.3	0.58308							0.38386	0.57748
	0.96834	0.2875							0.45887	0.57248
	0.12958	0.50338							0.39465	0.44708
	0.36244	0.54033							0.37632	0.47711
	0.52111	0.49796							0.39284	0.60258
	0.33549	0.45486							0.3335	0.41515
	0.27433	0.55584							0.28105	0.57557
	0.31536	0.49203							0.36946	0.48996
	0.09481	0.72616							0.26781	0.48892
	0.36492	0.52951							0.42862	0.57149
	0.16471	0.44933							0.44113	0.45486
	0.16765	0.57273							0.47028	0.46458
	0.38144	0.51135							0.3991	0.51047
	0.33993	0.58484							0.4745	0.49061
	0.33445	0.46516							0.32906	0.58028
	0.37865	0.5534							0.37185	0.53948
	0.26287	0.58759							0.2089	0.52492
	0.28071	0.50494							0.33269	0.54142
	0.10206	0.53575							0.27836	0.51607
	0.26738	0.52835							0.27807	0.4316
	0.41378	0.51233							0.35258	0.46183
	0.26122	0.49817							0.47039	0.56147
	0.36058	0.56896							0.30709	0.53988
	0.1855	0.54142							0.34665	0.53917
	0.31192	0.57136							0.27441	0.52243
	0.42846	0.53324							0.36578	0.48223
	0.34644	0.5414							0.28337	0.57128
	0.33427	0.50722							0.27696	0.5183
	0.39723	0.50103							0.33021	0.47973
	0.42561	0.48459							0.36637	0.73926
	0.37304	0.58566							0.30965	0.58574
	0.31334	0.38649							0.40208	0.41175
	0.26841	0.5802							0.39462	0.44391
	0.30896	0.59956							0.35545	0.59405
	0.27992	0.89561							0.33488	0.52088
	0.39631	0.43827							0.42823	0.76316
	0.37695	0.52537							0.29803	0.50897
	0.25853	0.53564							0.11956	0.53425
	0.45342	0.52901							0.37399	0.49774
	0.50384	0.3895							0.26322	0.49294
	0.30571	0.62204							0.09898	0.39754
	0.37781	0.60526							0.3774	0.46374
	0.3723	0.65201							0.35455	0.50697
	0.29992	0.60854							0.2983	0.58981
	0.50789	0.52323							0.37727	0.42286
	0.34676	0.4563							0.28996	0.55009
	0.28419	0.54218							0.45756	0.77212
	0.36552	0.62781							0.31448	0.50617
	0.27737	0.46979							0.23109	0.40623
	0.36131	0.6694							0.29694	0.57268
	0.35125	0.62355							0.33056	0.34964
	0.36265	0.55753							0.39623	0.59653
	0.35502	0.46684							0.2807	0.51864
	0.32572	0.57413							0.24156	0.53631
	0.29811	0.52451							0.36535	0.48304
	0.34347	0.57696							0.33183	0.60402
	0.30912	0.58066							0.31186	0.62448
	0.34635	0.52574							0.27716	0.56597
	0.34305	0.62351							0.34908	0.56399
	0.3347	0.60533							0.09253	0.5033
	0.41313	0.53793							0.35365	0.46653
	0.37892	0.5437							0.38573	0.55832
	0.31273	0.46943							0.33679	0.56117
	0.41677	0.50712							0.2936	0.48444
	0.25555	0.70083							0.49686	0.4587
	0.29422	0.58567							0.40426	0.69315
	0.34943	0.52917							0.30068	0.38108
	0.49241	0.59822							0.29191	0.4407
	0.35831	0.58006							0.32996	0.531
	0.38845	0.49544							0.33713	0.57524
	0.36287	0.53052							0.25469	0.44905
	0.39431	0.51928							0.29272	0.42025
	0.32589	0.40236							0.19967	0.55291
	0.32277	0.39177							0.31401	0.55808
	0.41782	0.4643							0.40197	0.62868
	0.28683	0.52953							0.38757	0.57799
	0.18127	0.6053							0.32904	0.54005
	0.31256	0.59952							0.37882	0.54465
	0.28202	0.85335							0.31159	0.59705
	0.3452	0.48785							0.73744	0.32056
	0.40914	0.54581							0.34084	0.5308
	0.3747	0.618							0.3175	0.58388
	0.27002	0.42797							0.44496	0.45856
	0.20354	0.51446							0.08821	0.6107
	0.2815	0.54141							0.34871	0.61873
	0.29709	0.55213							0.42082	0.45059
	0.2602	0.54565							0.2882	0.54228
	0.31004	0.56045							0.33117	0.60159
	0.33317	0.49879							0.33992	0.53336
	0.20225	0.39795							0.41424	0.43005
	0.3227	0.48863							0.33745	0.41761
	0.30897	0.55774							0.36518	0.50367
	0.29422	0.53968							0.46726	0.53099
	0.27558	0.57088							0.32774	0.62737
	0.32162	0.27271							0.08087	0.61359
	0.47332	0.85651							0.19836	0.67951
	0.41941	0.57555							0.2775	0.61029
	0.28791	0.62598							0.4434	0.46092
	0.32222	0.57405							0.28581	0.63981
	0.28399	0.59974							0.39418	0.56503
	0.31768	0.50285							0.41894	0.44354
	0.32178	0.59521							0.27767	0.50472
	0.3387	0.57186							0.56426	0.78157
	0.27391	0.51672							0.32382	0.43353
	0.31272	0.48312							0.35796	0.58359
	0.4175	0.52367							0.11298	0.56357
	0.34328	0.51767							0.17426	0.58877
	0.30919	0.54528							0.42581	0.50426
	0.35662	0.59852							0.29623	0.52761
	0.24671	0.5336							0.2102	0.3482
	0.34362	0.54627							0.34389	0.55174
	0.25347	0.50247							0.38857	0.49856
	0.39142	0.55553							0.34974	0.61855
	0.5212	0.56748							0.4407	0.48576
	0.42759	0.56551							0.32538	0.66134
	0.33	0.51961							0.35779	0.46789
	0.27686	0.55697							0.48482	0.47222
	0.30469	0.55119							0.278	0.6044
	0.22029	0.52098							0.26941	0.58352
	0.34499	0.44747							0.28629	0.53179
	0.31315	0.45171							0.32582	0.69553
	0.259	0.44371							0.28894	0.33477
	0.38145	0.5618							0.24234	0.5913
	0.35309	0.57577							0.30906	0.53321
	0.42006	0.53547							0.27835	0.54723
	0.23638	0.47679							0.32766	0.54392
	0.40726	0.48408							0.38951	0.51575
	0.41972	0.55966							0.38034	0.43211
	0.43706	0.65458							0.41813	0.45462
	0.35201	0.68713							0.21625	0.75389
	0.43939	0.53245							0.21695	0.4426
	0.3642	0.45573							0.33479	0.50029
	0.29098	0.63896							0.35801	0.47293
	0.39356	0.50825							0.28555	0.55924
	0.30583	0.53804							0.20122	0.53733
	0.45338	0.53159							0.28974	0.49795
	0.28934	0.51542							0.3911	0.46853
	0.4077	0.55605							0.34303	0.51333
	0.38977	0.55066							0.80163	0.47633
	0.29982	0.53728							0.36173	0.55105
	0.4002	0.51864							0.3855	0.62192
	0.2948	0.56637							0.33883	0.54344
	0.45181	0.43396							0.33624	0.57199
	0.30494	0.4168							0.32936	0.52473
	0.43645	0.58816							0.34649	0.67747
	0.41576	0.55726							0.40742	0.5198
	0.4311	0.56448							0.36359	0.51674
	0.23824	0.53441							0.26558	0.59289
	0.46335	0.48204							0.41786	0.42764
	0.41261	0.54216							0.33202	0.56461
	0.44476	0.53292							0.34135	0.52422
	0.29614	0.59559							0.47297	0.53143
	0.2633	0.53259							0.42171	0.44426
	0.38553	0.5035							0.3702	0.53513
	0.14905	0.58529							0.31297	0.56655
	0.27119	0.5811							0.49807	0.63739
	0.35603	0.63397							0.28077	0.53273
	0.44012	0.49753							0.30212	0.60018
	0.39717	0.4701							0.35426	0.51409
	0.39794	0.54478							0.3148	0.53558
	0.42134	0.57938							0.32866	0.5876
	0.42354	0.49062							0.3794	0.62502
	0.40751	0.502							0.2976	0.47984
	0.42394	0.56569							0.47413	0.48122
	0.32897	0.52522							0.23105	0.5286
	0.38386	0.57748							0.3699	0.54718
	0.45887	0.57248							0.26932	0.4063
	0.39465	0.44708							0.36537	0.56249
	0.37632	0.47711							0.33301	0.5669
	0.39284	0.60258							0.22344	0.62477
	0.3335	0.41515							0.32382	0.60785
	0.28105	0.57557							0.30275	0.71171
	0.36946	0.48996							0.29249	0.52689
	0.26781	0.48892							0.33251	0.54788
	0.42862	0.57149							0.20488	0.43351
	0.44113	0.45486							0.35065	0.5262
	0.47028	0.46458							0.38858	0.69343
	0.3991	0.51047							0.35148	0.51761
	0.4745	0.49061							0.39881	0.56998
	0.32906	0.58028							0.3332	0.52286
	0.37185	0.53948							0.35209	0.51739
	0.2089	0.52492							0.28998	0.54314
	0.33269	0.54142							0.36754	0.6554
	0.27836	0.51607							0.48623	0.58612
	0.27807	0.4316							0.42687	0.51276
	0.35258	0.46183							0.3299	0.5447
	0.47039	0.56147							0.36035	0.51667
	0.30709	0.53988							0.45058	0.51578
	0.34665	0.53917							0.31916	0.51372
	0.27441	0.52243							0.34604	0.57518
	0.36578	0.48223							0.33653	0.55023
	0.28337	0.57128							0.40054	0.41781
	0.27696	0.5183							0.30965	0.50881
	0.33021	0.47973							0.44	0.52361
	0.36637	0.73926							0.30306	0.60927
	0.30965	0.58574							0.24198	0.58414
	0.40208	0.41175							0.31059	0.64925
	0.39462	0.44391							0.35931	0.52643
	0.35545	0.59405							0.35115	0.59949
	0.33488	0.52088							0.3106	0.40173
	0.42823	0.76316							0.27995	0.46882
	0.29803	0.50897							0.45812	0.50705
	0.11956	0.53425							0.41987	0.50156
	0.37399	0.49774							0.27762	0.54777
	0.26322	0.49294							0.32025	0.62787
	0.09898	0.39754							0.39779	0.45555
	0.3774	0.46374							0.25147	0.58891
	0.35455	0.50697							0.39635	0.56737
	0.2983	0.58981							0.37115	0.48574
	0.37727	0.42286							0.39407	0.54235
	0.28996	0.55009							0.39588	0.53812
	0.45756	0.77212							0.34263	0.54028
	0.31448	0.50617							0.31948	0.51245
	0.23109	0.40623							0.36549	0.47977
	0.29694	0.57268							0.35065	0.46636
	0.33056	0.34964							0.20926	0.51872
	0.39623	0.59653							0.43428	0.48609
	0.2807	0.51864							0.26545	0.48208
	0.24156	0.53631							0.38189	0.54428
	0.36535	0.48304							0.33873	0.57943
	0.33183	0.60402							0.32929	0.58488
	0.31186	0.62448							0.42127	0.46756
	0.27716	0.56597							0.28724	0.50737
	0.34908	0.56399							0.28069	0.59935
	0.09253	0.5033							0.40926	0.50114
	0.35365	0.46653							0.43236	0.79998
	0.38573	0.55832							0.42214	0.56005
	0.33679	0.56117							0.39233	0.52973
	0.2936	0.48444							0.3496	0.60073
	0.49686	0.4587							0.34243	0.53621
	0.40426	0.69315							0.26278	0.64663
	0.30068	0.38108							0.37129	0.46824
	0.29191	0.4407							0.39722	0.58639
	0.32996	0.531							0.41521	0.69215
	0.33713	0.57524							0.43576	0.53614
	0.25469	0.44905							0.3933	0.57867
	0.29272	0.42025							0.30304	0.56297
	0.19967	0.55291							0.17796	0.56848
	0.31401	0.55808							0.52235	0.56036
	0.40197	0.62868							0.43629	0.52344
	0.38757	0.57799							0.41387	0.60473
	0.32904	0.54005							0.3	0.58308
	0.37882	0.54465							0.96834	0.2875
	0.31159	0.59705							0.12958	0.50338
	0.73744	0.32056							0.36244	0.54033
	0.34084	0.5308							0.52111	0.49796
	0.3175	0.58388							0.33549	0.45486
	0.44496	0.45856							0.27433	0.55584
	0.08821	0.6107							0.31536	0.49203
	0.34871	0.61873							0.09481	0.72616
	0.42082	0.45059							0.36492	0.52951
	0.2882	0.54228							0.16471	0.44933
	0.33117	0.60159							0.16765	0.57273
	0.33992	0.53336							0.38144	0.51135
	0.41424	0.43005							0.33993	0.58484
	0.33745	0.41761							0.33445	0.46516
	0.36518	0.50367							0.37865	0.5534
	0.46726	0.53099							0.26287	0.58759
	0.32774	0.62737							0.28071	0.50494
	0.08087	0.61359							0.10206	0.53575
	0.19836	0.67951							0.26738	0.52835
	0.2775	0.61029							0.41378	0.51233
	0.4434	0.46092							0.26122	0.49817
	0.28581	0.63981							0.36058	0.56896
	0.39418	0.56503							0.1855	0.54142
	0.41894	0.44354							0.31192	0.57136
	0.27767	0.50472							0.42846	0.53324
	0.56426	0.78157							0.34644	0.5414
	0.32382	0.43353							0.33427	0.50722
	0.35796	0.58359							0.39723	0.50103
	0.11298	0.56357							0.42561	0.48459
	0.17426	0.58877							0.37304	0.58566
	0.42581	0.50426							0.31334	0.38649
	0.29623	0.52761							0.26841	0.5802
	0.2102	0.3482							0.30896	0.59956
	0.34389	0.55174							0.27992	0.89561
	0.38857	0.49856							0.39631	0.43827
	0.34974	0.61855							0.37695	0.52537
	0.4407	0.48576							0.25853	0.53564
	0.32538	0.66134							0.45342	0.52901
	0.35779	0.46789							0.50384	0.3895
	0.48482	0.47222							0.30571	0.62204
	0.278	0.6044							0.37781	0.60526
	0.26941	0.58352							0.3723	0.65201
	0.28629	0.53179							0.29992	0.60854
	0.32582	0.69553							0.50789	0.52323
	0.28894	0.33477							0.34676	0.4563
	0.24234	0.5913							0.28419	0.54218
	0.30906	0.53321							0.36552	0.62781
	0.27835	0.54723							0.27737	0.46979
	0.32766	0.54392							0.36131	0.6694
	0.38951	0.51575							0.35125	0.62355
	0.38034	0.43211							0.36265	0.55753
	0.41813	0.45462							0.35502	0.46684
	0.21625	0.75389							0.32572	0.57413
	0.21695	0.4426							0.29811	0.52451
	0.33479	0.50029							0.34347	0.57696
	0.35801	0.47293							0.30912	0.58066
	0.28555	0.55924							0.34635	0.52574
	0.20122	0.53733							0.34305	0.62351
	0.28974	0.49795							0.3347	0.60533
	0.3911	0.46853							0.41313	0.53793
	0.34303	0.51333							0.37892	0.5437
	0.80163	0.47633							0.31273	0.46943
	0.36173	0.55105							0.41677	0.50712
	0.3855	0.62192							0.25555	0.70083
	0.33883	0.54344							0.29422	0.58567
	0.33624	0.57199							0.34943	0.52917
	0.32936	0.52473							0.49241	0.59822
	0.34649	0.67747							0.35831	0.58006
	0.40742	0.5198							0.38845	0.49544
	0.36359	0.51674							0.36287	0.53052
	0.26558	0.59289							0.39431	0.51928
	0.41786	0.42764							0.32589	0.40236
	0.33202	0.56461							0.32277	0.39177
	0.34135	0.52422							0.41782	0.4643
	0.47297	0.53143							0.28683	0.52953
	0.42171	0.44426							0.18127	0.6053
	0.3702	0.53513							0.31256	0.59952
	0.31297	0.56655							0.28202	0.85335
	0.49807	0.63739							0.3452	0.48785
	0.28077	0.53273							0.40914	0.54581
	0.30212	0.60018							0.3747	0.618
	0.35426	0.51409							0.27002	0.42797
	0.3148	0.53558							0.20354	0.51446
	0.32866	0.5876							0.2815	0.54141
	0.3794	0.62502							0.29709	0.55213
									0.2602	0.54565
									0.31004	0.56045
									0.33317	0.49879
									0.20225	0.39795
									0.3227	0.48863
									0.30897	0.55774
									0.29422	0.53968
									0.27558	0.57088
									0.32162	0.27271
									0.47332	0.85651
									0.41941	0.57555
									0.28791	0.62598
									0.32222	0.57405
									0.28399	0.59974
									0.31768	0.50285
									0.32178	0.59521
									0.3387	0.57186
									0.27391	0.51672
									0.31272	0.48312
									0.4175	0.52367
									0.34328	0.51767
									0.30919	0.54528
									0.35662	0.59852
									0.24671	0.5336
									0.34362	0.54627
									0.25347	0.50247
									0.39142	0.55553
									0.5212	0.56748
									0.42759	0.56551
									0.33	0.51961
									0.27686	0.55697
									0.30469	0.55119
									0.22029	0.52098
									0.34499	0.44747
									0.31315	0.45171
									0.259	0.44371
									0.38145	0.5618
									0.35309	0.57577
									0.42006	0.53547
									0.23638	0.47679
									0.40726	0.48408
									0.41972	0.55966
									0.43706	0.65458
									0.35201	0.68713
									0.43939	0.53245
									0.3642	0.45573
									0.29098	0.63896
									0.39356	0.50825
									0.30583	0.53804
									0.45338	0.53159
									0.28934	0.51542
									0.4077	0.55605
									0.38977	0.55066
									0.29982	0.53728
									0.4002	0.51864
									0.2948	0.56637
									0.45181	0.43396
									0.30494	0.4168
									0.43645	0.58816
									0.41576	0.55726
									0.4311	0.56448
									0.23824	0.53441
									0.46335	0.48204
									0.41261	0.54216
									0.44476	0.53292
									0.29614	0.59559
									0.2633	0.53259
									0.38553	0.5035
									0.14905	0.58529
									0.27119	0.5811
									0.35603	0.63397
									0.44012	0.49753
									0.39717	0.4701
									0.39794	0.54478
									0.42134	0.57938
									0.42354	0.49062
									0.40751	0.502
									0.42394	0.56569
									0.32897	0.52522
									0.38386	0.57748
									0.45887	0.57248
									0.39465	0.44708
									0.37632	0.47711
									0.39284	0.60258
									0.3335	0.41515
									0.28105	0.57557
									0.36946	0.48996
									0.26781	0.48892
									0.42862	0.57149
									0.44113	0.45486
									0.47028	0.46458
									0.3991	0.51047
									0.4745	0.49061
									0.32906	0.58028
									0.37185	0.53948
									0.2089	0.52492
									0.33269	0.54142
									0.27836	0.51607
									0.27807	0.4316
									0.35258	0.46183
									0.47039	0.56147
									0.30709	0.53988
									0.34665	0.53917
									0.27441	0.52243
									0.36578	0.48223
									0.28337	0.57128
									0.27696	0.5183
									0.33021	0.47973
									0.36637	0.73926
									0.30965	0.58574
									0.40208	0.41175
									0.39462	0.44391
									0.35545	0.59405
									0.33488	0.52088
									0.42823	0.76316
									0.29803	0.50897
									0.11956	0.53425
									0.37399	0.49774
									0.26322	0.49294
									0.09898	0.39754
									0.3774	0.46374
									0.35455	0.50697
									0.2983	0.58981
									0.37727	0.42286
									0.28996	0.55009
									0.45756	0.77212
									0.31448	0.50617
									0.23109	0.40623
									0.29694	0.57268
									0.33056	0.34964
									0.39623	0.59653
									0.2807	0.51864
									0.24156	0.53631
									0.36535	0.48304
									0.33183	0.60402
									0.31186	0.62448
									0.27716	0.56597
									0.34908	0.56399
									0.09253	0.5033
									0.35365	0.46653
									0.38573	0.55832
									0.33679	0.56117
									0.2936	0.48444
									0.49686	0.4587
									0.40426	0.69315
									0.30068	0.38108
									0.29191	0.4407
									0.32996	0.531
									0.33713	0.57524
									0.25469	0.44905
									0.29272	0.42025
									0.19967	0.55291
									0.31401	0.55808
									0.40197	0.62868
									0.38757	0.57799
									0.32904	0.54005
									0.37882	0.54465
									0.31159	0.59705
									0.73744	0.32056
									0.34084	0.5308
									0.3175	0.58388
									0.44496	0.45856
									0.08821	0.6107
									0.34871	0.61873
									0.42082	0.45059
									0.2882	0.54228
									0.33117	0.60159
									0.33992	0.53336
									0.41424	0.43005
									0.33745	0.41761
									0.36518	0.50367
									0.46726	0.53099
									0.32774	0.62737
									0.08087	0.61359
									0.19836	0.67951
									0.2775	0.61029
									0.4434	0.46092
									0.28581	0.63981
									0.39418	0.56503
									0.41894	0.44354
									0.27767	0.50472
									0.56426	0.78157
									0.32382	0.43353
									0.35796	0.58359
									0.11298	0.56357
									0.17426	0.58877
									0.42581	0.50426
									0.29623	0.52761
									0.2102	0.3482
									0.34389	0.55174
									0.38857	0.49856
									0.34974	0.61855
									0.4407	0.48576
									0.32538	0.66134
									0.35779	0.46789
									0.48482	0.47222
									0.278	0.6044
									0.26941	0.58352
									0.28629	0.53179
									0.32582	0.69553
									0.28894	0.33477
									0.24234	0.5913
									0.30906	0.53321
									0.27835	0.54723
									0.32766	0.54392
									0.38951	0.51575
									0.38034	0.43211
									0.41813	0.45462
									0.21625	0.75389
									0.21695	0.4426
									0.33479	0.50029
									0.35801	0.47293
									0.28555	0.55924
									0.20122	0.53733
									0.28974	0.49795
									0.3911	0.46853
									0.34303	0.51333
									0.80163	0.47633
									0.36173	0.55105
									0.3855	0.62192
									0.33883	0.54344
									0.33624	0.57199
									0.32936	0.52473
									0.34649	0.67747
									0.40742	0.5198
									0.36359	0.51674
									0.26558	0.59289
									0.41786	0.42764
									0.33202	0.56461
									0.34135	0.52422
									0.47297	0.53143
									0.42171	0.44426
									0.3702	0.53513
									0.31297	0.56655
									0.49807	0.63739
									0.28077	0.53273
									0.30212	0.60018
									0.35426	0.51409
									0.3148	0.53558
									0.32866	0.5876
									0.3794	0.62502

## Sheet: Supplementary Figure 5
Supplementary Figure 5
	Gap0 nucleosomes							Gap3 nucleosomes							Gap5 nucleosomes							Gap8 nucleosomes
	Before		After Chd1 alone		After Chd1 and ATPγS			Before		After Chd1 alone		After Chd1 and ATPγS			Before		After Chd1 alone		After Chd1 and ATPγS			Before		After Chd1 alone		After Chd1 and ATPγS
	Exit FRET	Entry FRET	Exit FRET	Entry FRET	Exit FRET	Entry FRET		Exit FRET	Entry FRET	Exit FRET	Entry FRET	Exit FRET	Entry FRET		Exit FRET	Entry FRET	Exit FRET	Entry FRET	Exit FRET	Entry FRET		Exit FRET	Entry FRET	Exit FRET	Entry FRET	Exit FRET	Entry FRET
	0.18532	0.57885	0.36751	0.54118	0.69239	0.78604		0.37694	0.45248	0.44487	0.81872	0.49209	0.71965		0.26775	0.65523	0.25409	0.4609	0.26765	0.47957		0.3389	0.60203	0.42646	0.44797	0.18125	0.80581
	0.33514	0.51107	0.34788	0.5266	0.37893	0.79234		0.22996	0.54279	0.39545	0.58137	0.36895	0.76546		0.31749	0.60879	0.36075	0.75145	0.28873	0.68286		0.39646	0.11651	0.46381	0.63146	0.43324	0.43206
	0.44579	0.52285	0.34937	0.65585	0.37351	0.85884		0.46916	0.85431	0.41358	0.61423	0.33266	0.55943		0.29942	0.54248	0.3764	0.91394	0.18472	0.44515		0.33601	0.65205	0.58611	0.55378	0.4339	0.75907
	0.32998	0.66023	0.40961	0.63461	0.48304	0.8258		0.357	0.65314	0.44431	0.74457	0.26986	0.79181		0.16368	0.54332	0.3666	0.47733	0.3606	0.74028		0.39484	0.684	0.46738	0.73774	0.42558	0.70018
	0.20653	0.39201	0.48943	0.74885	0.47464	0.803		0.31982	0.60528	0.39213	0.84781	0.42607	0.57914		0.32508	0.62691	0.2545	0.76634	0.37126	0.69333		0.40141	0.44755	0.41878	0.64255	0.38584	0.6733
	0.28122	0.61528	0.40869	0.82642	0.43268	0.79324		0.29517	0.39543	0.34917	0.743	0.38074	0.79702		0.35257	0.45665	0.23552	0.36374	0.27711	0.63097		0.23246	0.6459	0.31046	0.60322	0.29465	0.53265
	0.46797	0.65366	0.4299	0.60615	0.50825	0.79082		0.31741	0.25233	0.56094	0.84794	0.46538	0.81288		0.27605	0.5505	0.26797	0.48726	0.17737	0.70116		0.25223	0.82368	0.15193	0.41384	0.49674	0.89766
	0.40029	0.61742	0.39782	0.79354	0.36585	0.81685		0.3143	0.54135	0.67371	0.85687	0.36597	0.69165		0.3527	0.47593	0.30353	0.39465	0.15122	0.43395		0.48634	0.57297	0.35209	0.58299	0.39297	0.81159
	0.32602	0.64293	0.41057	0.64587	0.2055	0.86031		0.35217	0.60341	0.30694	0.3227	0.20081	0.5515		0.24858	0.4721	0.25495	0.49087	0.33559	0.45058		0.17	0.61363	0.52443	0.66428	0.5074	0.76735
	0.17696	0.70586	0.25482	0.75966	0.3302	0.74065		0.44136	0.53782	0.46825	0.72041	0.41591	0.6666		0.1546	0.16203	0.25635	0.40729	0.27914	0.67562		0.06038	0.55072	0.16488	0.81992	0.35276	0.62961
	0.29118	0.6009	0.28716	0.55304	0.4633	0.84283		0.31182	0.66439	0.45581	0.45913	0.48498	0.59739		0.22603	0.54796	0.37734	0.50754	0.39205	0.63519		0.36644	0.4901	0.31492	0.64333	0.40179	0.64312
	0.32433	0.63612	0.41837	0.78978	0.442	0.88684		0.22235	0.52025	0.34764	0.75739	0.54456	0.83101		0.19387	0.51174	0.32849	0.36094	0.29075	0.5607		0.43878	0.62435	0.39765	0.64415	0.50064	0.80044
	0.2178	0.57219	0.4752	0.89721	0.388	0.83427		0.37532	0.59093	0.3616	0.76804	0.23522	0.42257		0.27859	0.52193	0.34526	0.77066	0.21492	0.61668		0.32895	0.59629	0.45059	0.38913	0.46519	0.61388
	0.30075	0.73057	0.48352	0.7864	0.2526	0.77203		0.2604	0.43441	0.25978	0.47579	0.49038	0.74968		0.41091	0.48364	0.30688	0.5651	0.66785	0.45849		0.09726	0.56135	0.47963	0.67579	0.22865	0.60093
	0.61117	0.72093	0.41218	0.76289	0.12401	0.63686		0.28985	0.4604	0.26395	0.47042	0.43017	0.62126		0.51744	0.1811	0.21005	0.38182	0.36589	0.4546		0.54676	0.54273	0.39384	0.49616	0.74667	0.93952
	0.39414	0.71304	0.56975	0.76204	0.36336	0.85123		0.79839	0.1941	0.26295	0.55465	0.47163	0.78118		0.33479	0.59628	0.34964	0.46627	0.31093	0.64618		0.38359	0.51177	0.20668	0.82866	0.28967	0.81953
	0.30779	0.63836	0.23719	0.58989	0.42205	0.87976		0.32185	0.50209	0.27867	0.3457	0.33865	0.79263		0.37033	0.42217	0.32229	0.58469	0.30622	0.6028		0.34418	0.56588	0.51851	0.87081	0.29415	0.49895
	0.08832	0.84721	0.35028	0.79303	0.43077	0.87221		0.20121	0.38241	0.311	0.7083	0.50727	0.59481		0.56487	0.12984	0.37459	0.64479	0.31771	0.5519		0.34739	0.51103	0.32025	0.75847	0.43978	0.65011
	0.30097	0.53487	0.33413	0.80297	0.80093	0.45031		0.25314	0.64556	0.54995	0.74341	0.21137	0.67965		0.32707	0.55307	0.36607	0.52552	0.47706	0.75888		0.36234	0.56356	0.23454	0.31171	0.40781	0.57745
	0.31903	0.912	0.30042	0.88664	0.18569	0.80268		0.21616	0.6271	0.24252	0.69894	0.13822	0.78913		0.19623	0.61148	0.32183	0.49631	0.62248	0.85641		0.31557	0.59597	0.4272	0.61269	0.17839	0.69102
	0.52893	0.61292	0.41531	0.61115	0.31823	0.79241		0.28005	0.57965	0.35636	0.47059	0.40671	0.57946		0.24555	0.5507	0.29015	0.62112	0.36668	0.45018		0.35283	0.63906	0.45615	0.83359	0.20333	0.51649
	0.32026	0.62791	0.39655	0.73309	0.37919	0.83698		0.18826	0.42677	0.25707	0.67576	0.33919	0.37464		0.2521	0.49673	0.16743	0.45298	0.38359	0.54953		0.31095	0.64915	0.32432	0.45341	0.21006	0.79656
	0.32874	0.55373	0.54921	0.70442	0.34811	0.75738		0.18432	0.63061	0.17093	0.8138	0.36743	0.54963		0.08441	0.63526	0.4243	0.56941	0.17848	0.85012		0.36469	0.51891	0.20374	0.87922	0.22857	0.51617
	0.30056	0.65974	0.31997	0.77915	0.52037	0.85426		0.16174	0.51892	0.34548	0.87157	0.31514	0.68102		0.22542	0.51272	0.6584	0.63733	0.3554	0.37053		0.33305	0.65602	0.35654	0.57887	0.12096	0.7356
	0.21301	0.60616	0.35278	0.77061	0.49777	0.80642		0.1127	0.61348	0.32781	0.53772	0.54929	0.58914		0.29105	0.50041	0.30013	0.91098	0.31993	0.46484		0.19372	0.45241	0.28313	0.579	0.34848	0.61515
	0.55329	0.7454	0.32493	0.66547	0.26993	0.94319		0.21422	0.60954	0.30787	0.72249	0.33326	0.5965		0.28402	0.47174	0.31035	0.46241	0.3178	0.64146		0.39884	0.59462	0.51876	0.84685	0.40716	0.82857
	0.46457	0.71666	0.34507	0.88303	0.38435	0.78781		0.24065	0.64596	0.48271	0.7801	0.37963	0.35903		0.57875	0.44416	0.29015	0.58997	0.27575	0.51272		0.36785	0.50424	0.51254	0.75055	0.374	0.55337
	0.2618	0.61723	0.35969	0.77205	0.45236	0.92137		0.22505	0.54372	0.37365	0.69231	0.44441	0.68422		0.34709	0.3753	0.39883	0.52854	0.30633	0.32299		0.33939	0.80292	0.33464	0.75488	0.27916	0.72694
	0.32223	0.76576	0.28436	0.71662	0.43686	0.84307		0.32653	0.67885	0.35242	0.57061	0.16152	0.85653		0.20393	0.53815	0.45779	0.50934	0.29481	0.62699		0.24763	0.49046	0.40344	0.74679	0.10773	0.79056
	0.43028	0.84098	0.36015	0.72931	0.06973	0.54064		0.25384	0.49921	0.34148	0.43807	0.22508	0.37685		0.20201	0.45115	0.3898	0.55342	0.3222	0.51609		0.38254	0.63682	0.51603	0.77915	0.344	0.65753
	0.38141	0.55611	0.34454	0.77927	0.57098	0.89013		0.23622	0.61935	0.365	0.54585	0.42377	0.87105		0.33472	0.53371	0.28231	0.58448	0.25865	0.28026		0.36301	0.51278	0.1929	0.84028	0.3732	0.80978
	0.33377	0.37458	0.47312	0.59087	0.48461	0.74557		0.30239	0.61168	0.33137	0.64626	0.61764	0.8019		0.24923	0.66249	0.22137	0.43833	0.53045	0.37595		0.25861	0.49775	0.39368	0.47694	0.34753	0.9211
	0.22306	0.49726	0.46584	0.81976	0.17225	0.90713		0.52289	0.11022	0.30406	0.72174	0.56276	0.82295		0.30833	0.51392	0.2091	0.4104	0.50254	0.36164		0.38207	0.60218	0.40747	0.66094	0.41939	0.62697
	0.31002	0.5977	0.15937	0.80596	0.40101	0.8907		0.35234	0.56541	0.29011	0.66501	0.23739	0.47533		0.28355	0.51815	0.37912	0.54727	0.28895	0.58956		0.35812	0.67256	0.58221	0.79636	0.29558	0.78121
	0.37223	0.44683	0.38762	0.89135	0.40642	0.86251		0.29944	0.61582	0.32255	0.51702	0.55625	0.55204		0.27547	0.55969	0.62578	0.45248	0.34689	0.71237		0.22866	0.60096	0.51951	0.65067	0.30576	0.53556
	0.3881	0.61574	0.56685	0.84159	0.4527	0.83734		0.28454	0.54534	0.49812	0.75206	0.43041	0.70071		0.29114	0.69865	0.28672	0.88973	0.25656	0.58552		0.26418	0.63396	0.36917	0.65582	0.50924	0.76049
	0.25161	0.49015	0.51717	0.85989	0.47536	0.80933		0.40528	0.64787	0.41825	0.54317	0.61592	0.81389		0.38455	0.4231	0.35224	0.68787	0.26316	0.62267		0.37385	0.73084	0.3438	0.66487	0.15148	0.79044
	0.22473	0.61693	0.46509	0.77355	0.13409	0.80167		0.31098	0.50704	0.31136	0.35652	0.58619	0.76656		0.29467	0.53321	0.19925	0.65943	0.2727	0.66525		0.34785	0.50861	0.34025	0.48701	0.47156	0.8178
	0.0785	0.20731	0.54186	0.90881	0.46258	0.84276		0.31196	0.63313	0.2899	0.66101	0.49842	0.89758		0.29237	0.66846	0.40379	0.57367	0.52183	0.72193		0.33543	0.20728	0.43736	0.75186	0.60977	0.78262
	0.31902	0.71336	0.34604	0.89453	0.40606	0.51253		0.22389	0.42739	0.43406	0.95899	0.47616	0.5659		0.16689	0.09878	0.28524	0.8186	0.31055	0.48651		0.35945	0.51707	0.47805	0.8311	0.48064	0.69133
	0.43318	0.73449	0.17913	0.67224	0.32926	0.5555		0.28771	0.68537	0.467	0.71581	0.34062	0.80031		0.28293	0.43692	0.2772	0.5122	0.34588	0.78483		0.23466	0.67538	0.51282	0.78354	0.31357	0.72496
	0.26112	0.43504	0.37487	0.77113	0.52461	0.83306		0.24129	0.53668	0.37892	0.66214	0.10673	0.81969		0.32344	0.65929	0.2214	0.53729	0.34407	0.65131		0.17379	0.56321	0.40384	0.63845	0.28482	0.60052
	0.41751	0.54386	0.41183	0.51736	0.38355	0.85529		0.26925	0.64141	0.3561	0.63822	0.45405	0.42552		0.453	0.48199	0.34139	0.35488	0.299	0.5907		0.25811	0.79821	0.35216	0.65835	0.47774	0.70678
	0.27041	0.44065	0.38427	0.7375	0.55903	0.88251		0.21925	0.67056	0.53581	0.37546	0.28324	0.52544		0.46031	0.56662	0.30086	0.59562	0.42465	0.70903		0.32516	0.53649	0.43588	0.71302	0.20521	0.60276
	0.38782	0.8098	0.39351	0.52522	0.26698	0.89643		0.21378	0.54907	0.43186	0.85121	0.4782	0.76074		0.31392	0.54261	0.24393	0.55785	0.26426	0.65445		0.35867	0.75002	0.44972	0.71512	0.2916	0.34788
	0.34709	0.69397	0.43267	0.65564	0.328	0.8516		0.18588	0.50929	0.3548	0.41172	0.32138	0.64647		0.48841	0.47655	0.2862	0.73016	0.29715	0.52515		0.47201	0.56531	0.48403	0.8838	0.37936	0.59022
	0.39424	0.66282	0.37859	0.89618	0.39027	0.82771		0.23211	0.58686	0.35826	0.47694	0.7763	0.51418		0.17291	0.52837	0.39893	0.37828	0.28507	0.33872		0.31789	0.5659	0.35938	0.7541	0.24261	0.6739
	0.2554	0.66422	0.01024	0.66407	0.45016	0.82681		0.42978	0.79139	0.62187	0.77331	0.36595	0.75433		0.24275	0.55121	0.30483	0.51171	0.19601	0.86115		0.34627	0.77554	0.48367	0.81985	0.5393	0.8968
	0.40373	0.56079	0.34603	0.84583	0.58717	0.84985		0.23907	0.67879	0.47875	0.66618	0.32572	0.75553		0.21191	0.55938	0.37676	0.54563	0.46604	0.82266		0.24647	0.62457	0.5241	0.90141	0.31302	0.69107
	0.21132	0.68032	0.40468	0.38457	0.3707	0.76671		0.22875	0.51106	0.40947	0.69336	0.35676	0.86296		0.17456	0.43013	0.23532	0.66121	0.39379	0.55774		0.32757	0.53255	0.5053	0.77295	0.31598	0.71401
	0.26743	0.62348	0.3244	0.62298	0.53261	0.85007		0.29125	0.60396	0.47572	0.77165	0.45371	0.76904		0.32942	0.54545	0.31431	0.46015	0.45062	0.7711		0.38404	0.84798	0.43148	0.66956	0.27012	0.5699
	0.41016	0.54446	0.36759	0.67448	0.502	0.8505		0.3281	0.83073	0.32096	0.45718	0.51289	0.64177		0.33414	0.60027	0.32736	0.58082	0.2957	0.70548		0.35436	0.78018	0.20043	0.91232	0.29022	0.70043
	0.36551	0.80141	0.36079	0.76678	0.48341	0.87593		0.25134	0.57667	0.35463	0.52793	0.41722	0.82722		0.21037	0.55138	0.19594	0.41192	0.47296	0.65687		0.20572	0.6359	0.42862	0.57245	0.44667	0.8616
	0.46799	0.85637	0.34917	0.90355	0.50256	0.77657		0.2925	0.74225	0.41477	0.76377	0.50773	0.69255		0.3104	0.33058	0.28685	0.708	0.28746	0.42421		0.276	0.5476	0.38753	0.57813	0.23149	0.58419
	0.3132	0.75945	0.16491	0.75045	0.66084	0.79399		0.33848	0.54818	0.58792	0.69493	0.42351	0.90873		0.42159	0.46911	0.3074	0.55749	0.38727	0.43872		0.26659	0.56825	0.54555	0.87741	0.25889	0.87593
	0.77533	0.7676	0.36537	0.76474	0.48665	0.79685		0.32084	0.61287	0.34689	0.40734	0.33306	0.89179		0.20935	0.4981	0.48482	0.53328	0.38936	0.47803		0.13237	0.65105	0.40632	0.7185	0.35666	0.64738
	0.28006	0.82124	0.44243	0.80348	0.30171	0.84376		0.14867	0.65195	0.16772	0.41436	0.35056	0.72252		0.21497	0.47493	0.14482	0.45006	0.37446	0.66467		0.47269	0.70751	0.30661	0.66349	0.48607	0.71478
	0.2802	0.57293	0.22194	0.8033	0.30596	0.85469		0.28699	0.85548	0.28178	0.64055	0.83726	0.34436		0.45608	0.69327	0.22166	0.49461	0.23311	0.58447		0.24073	0.54966	0.47721	0.98651	0.47427	0.84525
	0.17756	0.73869	0.34588	0.68302	0.42115	0.77778		0.27763	0.6617	0.39347	0.63456	0.4254	0.94714		0.4731	0.54801	0.39923	0.44604	0.32044	0.74043		0.29106	0.71311	0.35446	0.7534	0.51332	0.70183
	0.31013	0.68248	0.14682	0.40985	0.28837	0.73404		0.17283	0.52447	0.32057	0.49841	0.43732	0.85041		0.08732	0.22752	0.41616	0.49008	0.37012	0.6151		0.33606	0.61645	0.56339	0.66508	0.28056	0.6688
	0.41333	0.68738	0.26496	0.62519	0.52814	0.87638		0.31725	0.74766	0.14651	0.51303	0.26069	0.95174		0.31147	0.53529	0.24026	0.56275	0.38552	0.74321		0.3131	0.67058	0.43029	0.68878	0.46762	0.75528
	0.34698	0.75036	0.46757	0.67372	0.49828	0.79025		0.24243	0.5752	0.73152	0.88374	0.43564	0.82758		0.36231	0.6048	0.45114	0.57695	0.34937	0.47841		0.24171	0.86126	0.44145	0.80122	0.68269	0.94439
	0.34769	0.77586	0.45933	0.84486	0.51386	0.81537		0.32668	0.85358	0.07646	0.33555	0.52771	0.88114		0.37219	0.48001	0.19965	0.66172	0.48059	0.65775		0.36544	0.44254	0.40926	0.71076	0.23279	0.6483
	0.33732	0.61273	0.05461	0.51758	0.49175	0.81631		0.13904	0.48208	0.3033	0.66262	0.44708	0.81898		0.3457	0.53581	0.24161	0.53845	0.56562	0.90079		0.36383	0.6643	0.38723	0.65459	0.35823	0.6849
	0.49065	0.79916	0.47414	0.71286	0.43092	0.74366		0.17349	0.81399	0.24854	0.61947	0.39424	0.82719		0.21032	0.53957	0.40672	0.6202	0.33366	0.64568		0.31283	0.58147	0.40204	0.56949	0.25122	0.61415
	0.09427	0.42595	0.34226	0.71655	0.08032	0.48188		0.26823	0.66825	0.30504	0.61596	0.34271	0.74766		0.53378	0.1246	0.29818	0.70586	0.39179	0.63766		0.34703	0.54084	0.36856	0.74676	0.20163	0.78886
	0.39311	0.60689	0.3759	0.65281	0.41958	0.78755		0.31793	0.45643	0.33983	0.59234	0.36009	0.48802		0.31369	0.55668	0.25104	0.51464	0.25788	0.73744		0.3335	0.6036	0.47927	0.70237	0.28442	0.78427
	0.46724	0.84188	0.35231	0.81374	0.29445	0.61779		0.3042	0.75276	0.37287	0.78555	0.73015	0.64869		0.32079	0.56532	0.26281	0.63118	0.38122	0.6062		0.28289	0.63915	0.44037	0.56363	0.32846	0.54373
	0.18322	0.56101	0.26564	0.64192	0.50218	0.82044		0.3689	0.61584	0.39067	0.60859	0.37136	0.87359		0.32987	0.55202	0.2866	0.508	0.47158	0.62457		0.50006	0.85446	0.35638	0.86549	0.45524	0.77751
	0.39184	0.56972	0.24081	0.59827	0.28144	0.56084		0.28491	0.49346	0.63202	0.70125	0.41238	0.81186		0.26547	0.5574	0.28081	0.42093	0.33826	0.76434		0.27254	0.63886	0.15213	0.70102	0.25958	0.70489
	0.20259	0.42682	0.4515	0.85879	0.31965	0.61916		0.14612	0.45378	0.32676	0.60182	0.31045	0.70525		0.333	0.562	0.2564	0.47381	0.38058	0.82729		0.37283	0.68627	0.18145	0.85649	0.38884	0.85375
	0.24617	0.6895	0.33505	0.84997	0.36264	0.88281		0.32263	0.47515	0.4855	0.66363	0.46929	0.6184		0.30922	0.3458	0.16965	0.46723	0.20897	0.52847		0.43665	0.59161	0.36324	0.59026	0.40752	0.86308
	0.47876	0.84931	0.40081	0.70842	0.45188	0.07053		0.23355	0.64788	0.36801	0.69145	0.3397	0.52332		0.27257	0.45695	0.30694	0.51303	0.45471	0.53238		0.25871	0.65969	0.32797	0.64996	0.33439	0.86536
	0.27668	0.71132	0.32212	0.80936	0.47864	0.80284		0.30345	0.55758	0.47557	0.8589	0.56373	0.59393		0.37455	0.6812	0.32746	0.34471	0.28202	0.42849		0.09169	0.53418	0.32546	0.81597	0.30133	0.76316
	0.3833	0.76206	0.46431	0.42643	0.42592	0.65717		0.4347	0.46611	0.50601	0.61241	0.31094	0.7634		0.39337	0.50132	0.21772	0.59969	0.27882	0.52699		0.34581	0.62189	0.37492	0.60103	0.38578	0.60416
	0.46493	0.80798	0.43987	0.62811	0.30254	0.83492		0.2712	0.50205	0.32259	0.85623	0.37341	0.7905		0.25707	0.60899	0.31285	0.38317	0.28827	0.69402		0.45161	0.6227	0.4047	0.78501	0.50917	0.76003
	0.14247	0.43359	0.4664	0.86089	0.28759	0.83601		0.35531	0.59106	0.45336	0.59172	0.58678	0.54569		0.25067	0.58134	0.40618	0.51749	0.36681	0.85513		0.45418	0.64497	0.45042	0.88579	0.50538	0.63929
	0.54118	0.69536	0.45801	0.86519	0.11185	0.6553		0.3413	0.25684	0.4955	0.7364	0.42238	0.78942		0.34532	0.58177	0.42692	0.4232	0.56055	0.71954		0.43775	0.51995	0.42016	0.72986	0.35473	0.64549
	0.22632	0.57676	0.38873	0.71221	0.14408	0.86153		0.28219	0.53212	0.26751	0.464	0.33479	0.89468		0.30695	0.50276	0.33394	0.92618	0.32097	0.42224		0.36862	0.61458	0.42277	0.47905	0.29483	0.59092
	0.52237	0.87966	0.37841	0.70062	0.20814	0.89363		0.41722	0.48668	0.18727	0.59565	0.45937	0.71045		0.43345	0.48637	0.28163	0.72343	0.33554	0.34275		0.34645	0.63107	0.53348	0.88295	0.46877	0.76508
	0.32285	0.55009	0.13892	0.90593	0.50585	0.88102		0.38153	0.5821	0.37775	0.66401	0.42544	0.70215		0.42298	0.67764	0.29941	0.67977	0.32618	0.74305		0.31045	0.58112	0.1085	0.44052	0.23242	0.67541
	0.36386	0.67125	0.60278	0.65642	0.30496	0.6069		0.31847	0.5233	0.46608	0.78298	0.31099	0.57472		0.25878	0.42985	0.25845	0.54309	0.29545	0.64882		0.48124	0.57625	0.42337	0.85415	0.62091	0.92793
	0.37532	0.55011	0.19141	0.8144	0.37981	0.83715		0.05735	0.58375	0.48056	0.74348	0.4878	0.5888		0.30337	0.58385	0.40444	0.33684	0.3819	0.55477		0.30054	0.55035	0.37849	0.77719	0.45722	0.73606
	0.30077	0.61514	0.4572	0.96007	0.43258	0.89397		0.20661	0.51169	0.33848	0.47286	0.3333	0.56604		0.45308	0.50982	0.34118	0.52719	0.10095	0.4701		0.37959	0.68218	0.56281	0.92335	0.21243	0.65462
	0.16566	0.39668	0.44713	0.613	0.44198	0.74734		0.24563	0.62641	0.65817	0.40282	0.54833	0.8731		0.3577	0.60741	0.32689	0.59227	0.51255	0.88585		0.24846	0.52671	0.46853	0.65603	0.15009	0.66501
	0.42627	0.68416	0.532	0.84125	0.4974	0.84134		0.14941	0.46789	0.38342	0.8431	0.5736	0.83094		0.21887	0.49372	0.34552	0.64898	0.32307	0.71819		0.27453	0.60029	0.46317	0.6878	0.40938	0.76609
	0.32118	0.60186	0.14387	0.8934	0.44665	0.80113		0.23688	0.65131	0.43329	0.46264	0.38721	0.8134		0.01104	0.41587	0.32808	0.57362	0.37363	0.80251		0.31287	0.60427	0.43996	0.8679	0.2788	0.73683
	0.54738	0.90129	0.36582	0.63968	0.47794	0.68604		0.30729	0.54097	0.29226	0.74628	0.44317	0.84305		0.43104	0.61745	0.24247	0.43806	0.49052	0.66459		0.21574	0.52384	0.36063	0.67393	0.23707	0.63079
	0.33798	0.85304	0.35517	0.56388	0.44252	0.72637		0.31002	0.48496	0.34337	0.53086	0.37608	0.72281		0.44428	0.49455	0.24742	0.45773	0.34959	0.68633		0.3436	0.57545	0.5584	0.73811	0.24208	0.67428
	0.08469	0.51657	0.39768	0.86014	0.25773	0.45371		0.41576	0.73882	0.47439	0.72435	0.43965	0.74474		0.39619	0.53923	0.46374	0.47459	0.33864	0.22421		0.11225	0.58415	0.4154	0.59916	0.29929	0.8076
	0.30246	1.02758	0.47608	0.71939	0.66165	0.22711		0.30522	0.67394	0.46955	0.73523	0.32101	0.90669		0.44277	0.61502	0.37997	0.59463	0.52543	0.61535		0.52672	0.72927	0.32777	0.60402	0.39899	0.68656
	0.35391	0.80592	0.36454	0.88391	0.57411	0.89674		0.13316	0.7969	0.34369	0.45691	0.49578	0.64961		0.33027	0.79162	0.43539	0.67526	0.56756	0.748		0.35438	0.54701	0.4332	0.50807	0.19464	0.70644
	0.34233	0.66986	0.37482	0.69765	0.35323	0.89832		0.37538	0.61679	0.29225	0.62868	0.24647	0.94559		0.34084	0.52376	0.32913	0.48913	0.16884	0.53614		0.26223	0.51576	0.40732	0.50975	0.46811	0.83429
	0.38572	0.52418	0.32197	0.70335	0.35715	0.65474		0.34431	0.62243	0.41329	0.60574	0.3384	0.45655		0.48326	0.76888	0.51317	0.50973	0.26193	0.47579		0.28385	0.62886	0.41596	0.60115	0.45746	0.60043
	0.565	0.85696	0.39649	0.85179	0.49577	0.9044		0.30944	0.4622	0.20609	0.63359	0.22768	0.88869		0.29178	0.60462	0.37566	0.55741	0.603	0.82372		0.33376	0.68655	0.42064	0.62182	0.42791	0.63313
	0.26078	0.61548	0.36187	0.8585	0.41292	0.75755		0.22094	0.53038	0.33085	0.63283	0.39999	0.37805		0.3083	0.57144	0.44316	0.67039	0.32191	0.45153		0.35426	0.54626	0.13104	0.78634	0.51349	0.72701
	0.31051	0.69811	0.26874	0.50886	0.41523	0.90702		0.32581	0.60677	0.42949	0.45838	0.47563	0.50018		0.38083	0.45208	0.40706	0.83842	0.38457	0.75729		0.42596	0.59628	0.43367	0.50568	0.23671	0.67923
	0.26036	0.50984	0.48685	0.52736	0.8173	0.80588		0.34393	0.58117	0.32508	0.43329	0.45097	0.86847		0.27499	0.55335	0.34438	0.57737	0.21774	0.56143		0.3254	0.59188	0.26337	0.57334	0.30469	0.70672
	0.34383	0.69105	0.26972	0.50211	0.3802	0.86969		0.32562	0.64739	0.26864	0.84511	0.43818	0.71504		0.33426	0.45664	0.34741	0.66407	0.36767	0.57381		0.36276	0.62716	0.46726	0.63472	0.21125	0.5973
	0.40956	0.59868	0.33767	0.61128	0.53052	0.93511		0.35574	0.59847	0.44226	0.74221	0.45545	0.69727		0.30229	0.6371	0.20127	0.5095	0.20865	0.3885		0.19708	0.50717	0.17234	0.85584	0.24346	0.7021
	0.23555	0.67706	0.58169	0.63693	0.38869	0.8466		0.35449	0.48337	0.31426	0.41738	0.34277	0.81289		0.36727	0.67626	0.5038	0.42752	0.2854	0.78701		0.41702	0.59392	0.49062	0.82093	0.29132	0.65863
	0.37292	0.73008	0.34175	0.75749	0.52773	0.71545		0.31274	0.52995	0.4741	0.85131	0.4352	0.88157		0.35382	0.49782	0.30818	0.63178	0.56357	0.69369		0.25504	0.50428	0.36768	0.63692	0.20721	0.52222
	0.467	0.67771	0.34426	0.55893	0.58996	0.89999		0.35698	0.6357	0.31956	0.79379	0.31279	0.43373		0.39903	0.52306	0.284	0.61611	0.19295	0.61536		0.11583	0.55936	0.54243	0.69906	0.2478	0.59662
	0.44847	0.7747	0.40749	0.71426	0.14627	0.80149		0.27114	0.47458	0.16532	0.71798	0.77211	0.77048		0.40642	0.7594	0.53974	0.69586	-0.02624	0.58123		0.36141	0.61257	0.338	0.75879	0.47638	0.84751
	0.1346	0.56687	0.22817	0.85752	0.48982	0.8604		0.35805	0.74766	0.5104	0.75605	0.59623	0.51864		0.23682	0.51611	0.40149	0.72109	0.27402	0.59098		0.39184	0.59893	0.40941	0.85122	0.34996	0.65002
	0.37827	0.80666	0.38135	0.74199	0.49491	0.87296		0.32771	0.6971	0.29229	0.72745	0.34495	0.75262		0.38394	0.66234	0.26111	0.88315	0.52336	0.92791		0.36374	0.55755	0.51803	0.84724	0.22762	0.66201
	0.23532	0.16638	0.16907	0.72966	0.31761	0.73108		0.3217	0.6425	0.48148	0.87339	0.50253	0.6082		0.31078	0.55689	0.28663	0.4082	0.47404	0.57983		0.35534	0.61922	0.47274	0.80997	0.25687	0.73902
	0.5899	0.8708	0.46268	0.84205	0.63118	0.80257		0.37148	0.52507	0.40462	0.84335	0.35157	0.75493		0.25849	0.47297	0.38499	0.49372	0.52085	0.89366		0.22353	0.76917	0.51503	0.88458	0.31599	0.71478
	0.15901	0.88857	0.54429	0.70578	0.51562	0.82601		0.24965	0.55954	0.42985	0.4142	0.52566	0.69047		0.18642	0.60998	0.30119	0.59618	0.24778	0.55558		0.33841	0.59761	0.39133	0.72292	0.20625	0.58617
	0.51742	0.27816	0.23313	0.85517	0.50516	0.89474		0.31942	0.63426	0.31389	0.51225	0.39284	0.69301		0.24918	0.59611	0.31015	0.52492	0.36099	0.83537		0.44608	0.63095	-0.02385	0.65086	0.27735	0.59214
	0.17219	0.74107	0.48406	0.68732	0.25036	0.5949		0.20735	0.48551	0.49496	0.81308	0.44665	0.84988		0.3306	0.58589	0.35769	0.41042	0.42512	0.56291		0.27367	0.56617	0.50009	0.90685	0.39421	0.65128
	0.36423	0.55324	0.29532	0.74538	0.25744	0.84444		0.13187	0.43592	0.34291	0.81275	0.33402	0.68077		0.33389	0.57222	0.27333	0.59654	0.29202	0.63765		0.23361	0.2524	0.37676	0.54422	0.3845	0.74443
	0.14926	0.6498	0.41712	0.55571	0.49176	0.73595		0.30629	0.59366	0.21952	0.41767	0.81526	0.70546		0.35281	0.48299	0.22551	0.56986	0.30118	0.42301		0.27871	0.61029	0.41768	0.78625	0.28916	0.81202
	0.37118	0.62402	0.2846	0.88376	0.39599	0.83667		0.27694	0.72286	0.45465	0.69022	0.47267	0.83486		0.29318	0.56436	0.26267	0.46769	0.26817	0.64308		0.29197	0.68612	0.44817	0.90903	0.38745	0.61944
	0.46181	0.49505	0.32949	0.78064	0.62924	0.84208		0.51773	0.49639	0.3763	0.7383	0.49587	0.73098		0.40522	0.46134	0.31327	0.54018	0.46008	0.54022		0.25724	0.57172	0.35809	0.63581	0.44994	0.52795
	0.29109	0.74735	0.51984	0.74279	0.43609	0.49593		0.25589	0.67802	0.39703	0.72457	0.33008	0.85228		0.48263	0.86905	0.21842	0.68296	0.29333	0.45432		0.26099	0.68053	0.22867	0.78379	0.08616	0.77344
	0.37418	0.79983	0.16638	0.8377	0.32565	0.20377		0.04475	0.52776	0.39138	0.56085	0.45497	0.55398		0.3368	0.48119	0.28484	0.5418	0.49206	0.69932		0.38175	0.54055	0.29295	0.51519	0.33758	0.56091
	0.22283	0.82877	0.3017	0.53177	0.50202	0.80696		0.35393	0.65829	0.42343	0.77399	0.3308	0.60417		0.30229	0.6094	0.52938	0.64284	0.30933	0.55686		0.2059	0.7024	0.2922	0.66108	0.28263	0.72249
	0.14684	0.8857	0.38709	0.64543	0.24996	0.52657		0.59493	0.91546	0.23603	0.40794	0.25611	0.71754		0.36032	0.44354	0.18425	0.77486	0.21888	0.6609		0.26893	0.61768	0.29986	0.57205	0.27241	0.64904
	0.43269	0.6774	0.39093	0.75767	0.57086	0.92017		0.34326	0.88374	0.21978	0.61582	0.33364	0.86851		0.36877	0.50151	0.30926	0.47774	0.44373	0.70443		0.07953	0.51144	0.43372	0.66019	0.37121	0.90069
	0.40037	0.60495	0.23868	0.6706	0.44742	0.79865		0.33198	0.68513	0.37028	0.53445	0.25005	0.91223		0.31742	0.49867	0.27261	0.71897	0.57523	0.83711		0.32935	0.42165	0.36227	0.6149	0.28828	0.82279
	-0.000903004	0.5629	0.20407	0.66222	0.37555	0.76914		0.3404	0.60783	0.3928	0.61433	0.45962	0.86032		0.35735	0.59346	0.53186	0.62701	0.3869	0.65354		0.57649	0.32735	0.48246	0.67449	0.23227	0.69008
	0.35291	0.66893	0.459	0.49942	0.32815	0.91215		0.30035	0.58901	0.38705	0.66373	0.33288	0.70645		0.35371	0.47055	0.33132	0.85527	0.28871	0.52522		0.3302	0.77107	0.40605	0.57686	0.37055	0.6832
	0.3787	0.56305	0.35559	0.83729	0.33259	0.59857		0.30774	0.50522	0.07722	0.75187	0.51065	0.33064		0.37379	0.47884	0.5679	0.62927	0.38365	0.48948		0.24372	0.63744	0.35515	0.59023	0.35777	0.796
	0.27408	0.65234	0.31771	0.80372	0.5042	0.82068		0.29157	0.67411	0.35562	0.62925	0.32401	0.77167		0.25581	0.49582	0.33675	0.74821	0.45666	0.57842		0.34667	0.58061	0.46031	0.8157	0.52065	0.7322
	0.41112	0.66998	0.22886	0.74627	0.2046	0.88806		0.38957	0.51107	0.45797	0.61668	0.46854	0.75353		0.42357	0.60495	0.45153	0.65922	0.54068	0.75158		0.39072	0.53548	0.5014	0.66545	0.39047	0.70493
	0.23791	0.36495	0.44139	0.48678	0.34124	0.8004		0.22885	0.35161	0.31126	0.67341	0.34325	0.79439		0.31987	0.67691	0.34115	0.43954	0.22188	0.46408		0.19443	0.55146	0.36837	0.83167	0.33603	0.56702
	0.28848	0.61817	0.32373	0.71124	0.37694	0.91947		0.27778	0.51731	0.39684	0.80004	0.68957	0.82107		0.40184	0.58324	0.43809	0.60386	0.35639	0.65403		0.38025	0.49833	0.48568	0.79155	0.24676	0.77923
	0.44175	0.60137	0.44007	0.63135	0.44691	0.7302		0.40412	0.75191	0.24122	0.49786	0.68686	0.27126		0.31317	0.66157	0.3556	0.54646	0.31468	0.61601		0.24133	0.75069	0.4142	0.65744	0.24696	0.70254
	0.24809	0.48258	0.43213	0.77418	0.47179	0.79042		0.27925	0.32156	0.16154	0.59251	0.49764	0.70563		0.3033	0.33912	0.61409	0.58203	0.37045	0.49986		0.44982	0.60974	0.51103	0.77239	0.36962	0.63167
	0.27123	0.38056	0.36848	0.82868	0.17202	0.57055		0.39335	0.46553	0.2998	0.65403	0.43447	0.82358		0.39111	0.54478	0.378	0.54562	0.25746	0.46153		0.31966	0.62719	0.37784	0.67151	0.25742	0.71051
	0.11397	0.75225	0.3223	0.77619	0.50817	0.62015		0.29272	0.51758	0.42065	0.4231	0.23667	0.85906		0.35396	0.62413	0.37595	0.57618	0.46619	0.85526		0.38554	0.63333	0.29507	0.63982	0.31687	0.39347
	0.36175	0.62247	0.44824	0.50779	0.51224	0.69336		0.28968	0.59307	0.39868	0.76963	0.32903	0.5208		0.20761	0.60669	0.32801	0.62278	0.24046	0.60266		0.39127	0.58663	0.17699	0.77684	0.52004	0.66158
	0.41326	0.70042	0.38488	0.79437	0.29105	0.77221		0.18363	0.62869	0.32523	0.41978	0.30707	0.58943		0.35859	0.67326	0.44585	0.5193	0.32465	0.50405		0.4318	0.48904	0.42501	0.84189	0.31129	0.75027
	0.374	0.60317	0.4248	0.59967	0.4513	0.76029		0.46903	0.58391	0.20096	0.63213	0.37546	0.70269		0.2956	0.4349	0.39619	0.61586	0.32792	0.74762		0.48525	0.91942	0.32098	0.56493	0.51849	0.7942
	0.32937	0.74755	0.30553	0.77071	0.43316	0.80249		0.45522	0.6684	0.59406	0.66871	0.50252	0.91662		0.24297	0.46268	0.25259	0.73783	0.45592	0.51799		0.4366	0.6918	0.33676	0.63709	0.63472	0.49211
	0.27834	0.36836	0.50483	0.69567	0.41908	0.87931		0.32963	0.69439	0.35464	0.68899	0.56288	0.70114		0.26002	0.59774	0.35334	0.67452	0.32831	0.55352		0.15264	0.69114	0.23219	0.61532	0.30314	0.65489
	0.28504	0.55984	0.4769	0.75665	0.41326	0.83586		0.21897	0.51232	0.35618	0.73054	0.63283	0.80841		0.33467	0.55777	0.27109	0.71597	0.19575	0.55434		0.25166	0.52837	0.35883	0.85203	0.33282	0.90667
	0.10559	0.53722	0.45545	0.63156	0.26614	0.56919		0.27708	0.5431	0.26864	0.61665	0.45887	0.8317		0.04292	0.58249	0.39129	0.58789	0.48598	0.83769		0.59053	0.49714	0.36158	0.80097	0.40612	0.73363
	0.37588	0.7241	0.27825	0.78725	0.44574	0.50347		0.25701	0.44024	0.53071	0.68168	0.43785	0.80457		0.44828	0.65155	0.28942	0.51742	0.42268	0.68096		0.35429	0.59143	0.37564	0.87915	0.17931	0.59765
	0.5521	0.93208	0.30574	0.68935	0.31117	0.8707		0.13329	0.06865	0.27062	0.35805	0.38948	0.54108		0.30066	0.48457	0.16682	0.62356	0.23507	0.47986		0.23429	0.62759	0.41583	0.72302	0.40135	0.71353
	0.44465	0.8638	0.39323	0.82139	0.55456	0.83605		0.296	0.49793	0.21282	0.48914	0.38008	0.72049		0.38675	0.54205	0.2161	0.5089	0.35102	0.64974		0.46212	0.38989	0.39758	0.66265	0.18015	0.8129
	0.29003	0.61495	0.4358	0.85908	0.35689	0.86901		0.3458	0.66919	0.44559	0.73766	0.32383	0.69069		0.41667	0.59947	0.25673	0.67866	0.54636	0.71704		0.45527	0.88777	0.44286	0.80951	0.20011	0.7464
	0.41266	0.6649	0.42253	0.76917	0.35545	0.75751		0.37263	0.59898	0.4626	0.82835	0.55345	0.74655		0.32641	0.56573	0.20794	0.41836	0.42652	0.64311		0.38345	0.54729	0.23222	0.51404	0.28226	0.53697
	0.42163	0.81398	0.44047	0.80492	0.3733	0.66504		0.29367	0.62766	0.22305	0.51607	0.48288	0.63723		0.34989	0.51926	0.21141	0.59078	0.31258	0.56618		0.26532	0.4526	0.39268	0.66662	0.31207	0.63223
	0.43794	0.8675	0.48175	0.59989	0.42721	0.80839		0.23567	0.57906	0.28678	0.76118	0.35496	0.81821		0.38322	0.69382	0.23553	0.35067	0.23978	0.66131		0.33822	0.64868	0.32028	0.68373	0.63934	0.90426
	0.35672	0.50712	0.45043	0.72688	0.53988	0.89578		0.3093	0.52081	0.50526	0.85833	0.36504	0.56417		0.36072	0.8655	0.26835	0.51759	0.26727	0.58626		0.21835	0.55328	0.36899	0.78817	0.24387	0.6065
	0.43954	0.45801	0.47733	0.79962	0.56768	0.89841		0.2494	0.47108	0.37239	0.81147	0.49164	0.86203		0.41326	0.50644	0.35399	0.62872	0.37065	0.59509		0.31506	0.59285	0.80827	0.68056	0.5168	0.5635
	0.36903	0.5205	0.40699	0.78992	0.42487	0.88787		0.19884	0.48108	0.33322	0.58156	0.33863	0.87846		0.39742	0.47858	0.30711	0.66303	0.32227	0.37324		0.19535	0.72792	0.27403	0.22044	0.19105	0.72978
	0.37992	0.57273	0.53068	0.83283	0.58381	0.87501		0.42071	0.61811	0.27508	0.36771	0.35965	0.74531		0.10774	0.53431	0.27842	0.43029	0.24259	0.65986		0.41949	0.72434	0.33498	0.53388	0.25486	0.66699
	0.82209	0.75666	0.40336	0.84118	0.33076	0.75399		0.26398	0.55628	0.54506	0.73455	0.3075	0.8384		0.2849	0.5621	0.38116	0.46189	0.35949	0.64764		0.24693	0.66558	0.32274	0.74644	0.69969	0.80476
	0.29697	0.67471	0.31662	0.77494	0.45416	0.91347		0.33245	0.58503	0.37808	0.80788	0.40065	0.5504		0.355	0.57959	0.1801	0.7486	0.35795	0.61879		0.36207	0.6198	0.43918	0.6858	0.37316	0.8104
	0.41262	0.55619	0.51371	0.75667	0.35068	0.73989		0.36903	0.44301	0.39125	0.85046	0.32313	0.44283		0.34955	0.48416	0.45483	0.6314	0.33303	0.76516		0.31386	0.61746	0.43921	0.67379	0.38075	0.62124
	0.67651	0.66629	0.33189	0.85169	0.29939	0.76763		0.38967	0.73561	0.42454	0.88683	0.39036	0.51279		0.02327	0.48738	0.36419	0.85565	0.32835	0.442		0.33196	0.5983	0.40096	0.64747	0.63926	0.88903
	0.26697	0.41997	0.37873	0.60859	0.36811	0.79191		0.3074	0.70807	0.11766	0.88554	0.51138	0.57225		0.37839	0.64979	0.42393	0.63031	0.38247	0.64248		0.24787	0.57616	0.54188	0.54467	0.2542	0.5938
	0.39857	0.46468	0.29993	0.61933	0.37935	0.66806		0.20221	0.58584	0.45658	0.69633	0.82735	0.79592		0.3719	0.7148	0.39571	0.50761	0.28137	0.81431		0.3277	0.63832	0.17953	0.50353	0.40455	0.77553
	0.29501	0.50561	0.41928	0.65089	0.4292	0.87688		0.3377	0.51669	0.18547	0.53021	0.45062	0.56455		0.40985	0.65947	0.32867	0.84594	0.19485	0.43654		0.62033	0.61124	0.31689	0.7881	0.30146	0.6427
	0.03634	0.69021	0.41789	0.95398	0.21881	0.78058		0.34069	0.60058	0.27357	0.54211	0.50788	0.35214		0.24699	0.58779	0.30791	0.9075	0.05826	0.56556		0.61512	0.8149	0.46765	0.73508	0.19662	0.71312
	0.42823	0.58841	0.5271	0.7359	0.49123	0.95118		0.30991	0.60637	0.40813	0.85059	0.61639	0.99358		0.15553	0.51255	0.27433	0.63549	0.4146	0.81018		0.47796	0.5135	0.18223	0.74576	0.5671	0.72939
	0.26948	0.7061	0.59877	0.65214	0.16599	0.83828		0.19219	0.48918	0.1958	0.66451	0.52854	0.53463		0.36053	0.50647	0.26118	0.59435	0.20381	0.56345		0.38933	0.60155	0.56842	0.67344	0.40058	0.55988
	0.20588	0.76138	0.34461	0.8504	0.37646	0.80182		0.42313	0.71122	0.21252	0.45138	0.29813	0.89493		0.36144	0.65682	0.22749	0.50716	0.25551	0.59059		0.16449	0.50842	0.24481	0.85131	0.48966	0.73343
	0.34896	0.5293	0.44428	0.56271	0.51921	0.90803		0.115	0.44344	0.1759	0.3965	0.59054	0.73201		0.31629	0.6006	0.30787	0.56543	0.45426	0.59808		0.30379	0.66747	0.27923	0.45916	0.28357	0.61195
	0.11685	0.85333	0.39414	0.64294	0.23883	0.8333		0.38646	0.69361	-0.02288	0.56815	0.45693	0.70226		0.30019	0.62087	0.43728	0.56314	0.48126	0.51955		0.42566	0.63729	0.51483	0.90112	0.4495	0.77836
	0.38312	0.43846	0.32621	0.70565	0.40536	0.87585		0.31551	0.45286	0.19144	0.36114	0.51144	0.60472		0.33061	0.45401	0.27203	0.52155	0.2562	0.47488		0.29261	0.69567	0.4427	0.81589	0.46344	0.89855
	0.41643	0.14436	0.39085	0.85594	0.29917	0.52908		0.26177	0.51519	0.39426	0.88422	0.57757	0.82488		0.31242	0.51779	0.24497	0.57359	0.44926	0.71791		0.30252	0.57838	0.30981	0.46839	0.28469	0.40237
	0.33949	0.66903	0.35395	0.65452	0.35607	0.72696		0.30123	0.59494	0.40452	0.55657	0.31669	0.81003		0.39205	0.469	0.39537	0.46967	0.33064	0.7031		0.44724	0.45209	0.44062	0.60597	0.38254	0.75048
	0.38926	0.7059	0.59845	0.73348	0.18001	0.52831		0.11762	0.52635	0.27255	0.51432	0.30128	0.44084		0.25301	0.38988	0.41903	0.66104	0.40093	0.63564		0.52711	0.54817	0.53294	0.751	0.26012	0.69593
	0.4137	0.54415	0.52043	0.73332	0.38507	0.87201		0.32657	0.70102	0.36922	0.81414	0.21359	0.67127		0.4307	0.84909	0.33046	0.40143	0.06711	0.35629		0.0974	0.67852	0.30314	0.51797	0.28427	0.60954
	0.07743	0.76794	0.36417	0.85227	0.54707	0.86888		0.23066	0.62404	0.30116	0.60769	0.53457	0.48513		0.40682	0.4671	0.22848	0.56485	0.34628	0.60183		0.38925	0.62473	0.38348	0.66427	0.19269	0.70937
	0.22812	0.69926	0.37548	0.78184	0.41078	0.82951		0.28159	0.63796	0.1124	0.3426	0.39559	0.78554		0.2968	0.8016	0.29725	0.62623	0.2183	0.65825		0.43105	0.71745	0.31784	0.74009	0.25421	0.75399
	0.29346	0.58557	0.67597	0.51338	0.32797	0.69307		0.32958	0.56913	0.45005	0.80757	0.251	0.61895		0.43361	0.58145	0.13721	0.57801	0.28606	0.41765		0.03199	0.55314	0.31292	0.56461	0.39251	0.72868
	0.1874	0.62484	0.33191	0.83767	0.45639	0.80154		0.23221	0.50229	0.17763	0.95398	0.54534	0.53045		0.31174	0.79419	0.27372	0.46912	0.2853	0.67346		0.34026	0.66828	0.3915	0.78053	0.27975	0.72213
	0.3886	0.60974	0.46617	0.62588	0.21257	0.79735		0.30725	0.43211	0.56351	0.88127	0.55847	0.68099		0.31998	0.61523	0.23019	0.61367	0.12876	0.4319		0.14855	0.8643	0.30214	0.60939	0.45231	0.883
	0.21015	0.57307	0.73854	0.81994	0.409	0.84289		0.2837	0.44852	0.44615	0.72519	0.34133	0.83152		0.38026	0.63358	0.0825	0.28766	0.38789	0.51633		0.21044	0.7533	0.37271	0.62766	0.5054	0.79984
	0.33546	0.57278	0.39996	0.93407	0.43974	0.66178		0.27621	0.4104	0.5551	0.88134	--	0.51222		0.38129	0.78481	0.35969	0.47641	0.23564	0.44655		0.41268	0.49703	0.42081	0.68516	0.25298	0.65691
	0.07113	0.61395	0.44859	0.622	0.38297	0.86614		-0.06752	0.59437	0.48515	0.83656	0.58702	0.91449		0.31026	0.47755	0.32534	0.68808	0.19178	0.28799		0.01695	0.57572	0.31434	0.74074	0.4149	0.76938
	0.54017	0.80616	0.28224	0.86189	0.55456	0.8204		0.22051	0.53979	0.44672	0.53007	0.32576	0.64662		0.2579	0.73943	0.46539	0.58101	0.32217	0.70969		0.25706	0.58043	0.68288	0.80591	0.25866	0.64549
	0.28127	0.6591	0.41194	0.65441	0.35291	0.75517		0.24953	0.65099	0.48831	0.84645	0.20282	0.48936		0.31253	0.56398	0.39886	0.62573	0.45625	0.89969		0.50691	0.36535	0.36919	0.77995	0.15942	0.32944
	0.09603	0.80132	0.51974	0.81344	0.44621	0.68048		0.32654	0.56348	0.30069	0.43829	0.59482	0.88484		0.38093	0.51986	0.3424	0.82372	0.24056	0.56773		0.11061	0.58113	0.4599	0.69309	0.37579	0.63263
	0.43396	0.75122	0.24644	0.69413	0.47047	0.88027		0.18945	0.64687	0.3374	0.4395	0.58225	0.94063		0.29941	0.57956	0.38793	0.56749	0.31023	0.76455		0.27218	0.63228	0.38474	0.70352	0.4342	0.59226
	0.36585	0.64393	0.33079	0.54693	0.34002	0.89713		0.09218	0.60647	0.45415	0.84618	0.21312	0.7741		0.23723	0.74756	0.29733	0.42799	0.29964	0.636		0.3756	0.41206	0.06777	0.73529	0.28543	0.64033
	0.44645	0.66899	0.27964	0.6609	0.41226	0.57013		0.01441	0.02263	0.3347	0.72941	0.66956	0.8691		0.28037	0.57081	0.37751	0.06744	0.29565	0.72908		0.01395	0.73735	0.35646	0.74127	0.25931	0.59215
	0.39301	0.7151	0.37354	0.77435	0.37134	0.8342		0.20442	0.63542	0.1697	0.5276	0.08273	0.73212		0.35174	0.60141	0.36094	0.67325	0.43289	0.88344		0.1343	0.76916	0.22994	0.69133	0.36562	0.78697
	0.35942	0.70729	0.36993	0.86955	0.51162	0.82967		0.29011	0.61546	0.24371	0.50799	0.24173	0.64138		0.38605	0.64288	0.52508	0.34386	0.2313	0.62146		0.33034	0.80151	0.48696	0.68094	0.48487	0.64758
	0.2494	0.6475	0.31852	0.80751	0.44237	0.79012		0.358	0.47917	0.36026	0.51092	0.49573	0.68065		0.35645	0.53871	0.26993	0.45357	0.49494	0.77057		0.27293	0.49343	0.55244	0.8603	0.2794	0.57371
	0.22947	0.48693	0.37339	0.65398	0.57389	0.86567		0.28558	0.59473	0.31471	0.42876	0.42934	0.85385		0.36978	0.67074	0.26016	0.44932	0.11178	0.55668		0.30436	0.57106	0.30474	0.55267	0.21768	0.41986
	0.43066	0.87053	0.37176	0.57106	0.27048	0.79942		0.33798	0.76673	0.36305	0.66666	0.46638	0.72586		0.35469	0.46813	0.18519	0.54382	0.24244	0.65204		0.29771	0.58655	0.20943	0.59941	0.55867	0.49169
	0.02457	0.70502	0.41067	0.81809	0.51636	0.8214		0.33715	0.50303	0.32505	0.45978	0.24407	0.52357		0.5314	0.66086	0.36357	0.65421	0.5318	0.84151		0.38247	0.51178	0.32571	0.71685	0.25286	0.58335
	0.32039	0.68254	0.40881	0.59837	0.42299	0.83039		0.32143	0.62805	0.3462	0.56187	0.34653	0.84695		0.55797	0.55629	0.4268	0.5261	0.27057	0.82196		0.32898	0.54908	0.33239	0.59234	0.4431	0.75695
	0.96394	0.33954	0.38103	0.87697	0.3606	0.58074		0.41392	0.8699	0.44403	0.86129	0.14525	0.59847		0.24314	0.55809	0.37539	0.57085	0.36442	0.52344		0.4871	0.55412	0.28936	0.53884	0.20412	0.58052
	0.38323	0.5206	0.35615	0.83269	0.57286	0.9018		0.24424	0.60245	0.37011	0.5086	0.30868	0.78138		0.36345	0.5403	0.41851	0.76141	0.19214	0.42416		0.39243	0.57162	0.46583	0.57887	0.40488	0.86559
	0.27149	0.45851	0.37642	0.62499	0.52195	0.83453		0.2349	0.61544	0.45723	0.52655	0.74455	0.89952		0.33719	0.53895	0.44824	0.41181	0.29924	0.59471		0.39646	0.58323	0.407	0.51588	0.51235	0.62527
	0.47838	0.60884	0.34415	0.7361	0.55505	0.86481		0.21281	0.44424	0.45164	0.62591	0.47945	0.96173		0.3333	0.80092	0.36707	0.52148	0.34468	0.56515		0.26747	0.55058	0.5116	0.82894	0.1607	0.54045
	0.2221	0.71409	0.47398	0.58877	0.37416	0.7777		0.3218	0.38725	0.32064	0.90848	0.38096	0.80701		0.27204	0.48571	0.32301	0.39181	0.49911	0.91803		0.50939	0.40461	0.32207	0.8355	0.23939	0.70329
	0.05371	0.45846	0.32194	0.50773	0.43722	0.78389		0.26407	0.54403	0.15509	0.95635	0.32454	0.5995		0.34786	0.55317	0.26244	0.54371	0.31367	0.58467		0.23297	0.56162	0.51176	0.90068	0.26277	0.74583
	0.32776	0.37791	0.32981	0.62814	0.46743	0.79063		0.27435	0.48793	0.27389	0.62317	0.41594	0.53312		0.42001	0.52338	0.35082	0.64952	0.26125	0.54487		0.13734	0.3981	0.38281	0.88092	0.48367	0.71317
	0.37418	0.47082	0.12007	0.58956	0.34349	0.84325		0.36846	0.64584	0.32741	0.48169	0.38783	0.71101		0.35377	0.46969	0.30213	0.60786	0.23967	0.6747		0.34133	0.47872	0.52789	0.73584	0.25083	0.57593
	0.08532	0.64519	0.43717	0.7433	0.4643	0.88895		0.33364	0.61581	0.14426	0.6093	0.44978	0.87105		0.2459	0.59884	0.578	0.24406	0.45164	0.81239		0.38734	0.51454	0.42676	0.61671	0.28658	0.65959
	0.54257	0.53157	0.39849	0.84735	0.45352	0.84444		0.33603	0.50762	0.02838	0.75622	0.03671	0.55944		0.33059	0.58558	0.32418	0.61063	0.45009	0.9107		0.3497	0.53411	0.35926	0.66243	0.30812	0.68833
	0.30001	0.58427	0.29818	0.73241	0.42027	0.90481		0.26019	0.80413	0.30331	0.59439	0.17713	0.78812		0.38359	0.55934	0.29094	0.52334	0.29825	0.59082		0.3534	0.48476	0.45166	0.61217	0.23045	0.61597
	0.54814	0.59645	0.40396	0.75125	0.53149	0.76463		0.37044	0.66039	0.31441	0.69918	0.45709	0.81005		0.08729	0.53844	0.4438	0.17127	0.2848	0.54944		0.30327	0.58264	0.21041	0.51972	0.3204	0.6473
	0.37444	0.64809	0.45515	0.67041	0.48026	0.84542		0.1744	0.46196	0.26302	0.52495	0.21593	0.61795		0.38035	0.65019	0.3479	0.61296	0.31327	0.72706		0.30514	0.48493	0.16563	0.64873	0.48675	0.76267
	0.44593	0.64301	0.55378	0.43174	0.36262	0.87119		0.31291	0.50176	0.28216	0.58084	0.48187	0.87571		0.38676	0.57746	0.29521	0.75923	0.39571	0.60982		0.38355	0.50166	0.36815	0.5999	0.32169	0.63615
	0.24078	0.59606	0.31131	0.69469	0.49536	0.78457		0.30386	0.4557	0.19488	0.63477	0.36667	0.88742		0.49516	0.69667	0.34617	0.6383	0.28989	0.75865		0.32006	0.63254	0.36035	0.56955	0.27766	0.66612
	0.42955	0.57222	0.54963	0.72891	0.3267	0.88091		0.38621	0.66732	0.35574	0.52731	0.30159	0.66923		0.27293	0.61218	0.29832	0.69118	0.46119	0.73206		0.3778	0.61361	0.29436	0.74923	0.37624	0.82393
	0.27025	0.45161	0.48202	0.77022	0.2691	0.64146		0.41217	0.66344	0.34717	0.39725	0.1696	0.41054		0.3274	0.62409	0.69194	0.44687	0.20134	0.75768		0.58215	0.85311	0.42867	0.70419	0.42739	0.73776
	0.30073	0.85823	0.45935	0.75933	0.37913	0.85403		0.41223	0.83438	0.23683	0.62119	0.2141	0.6155		0.08837	0.59684	0.32406	0.72666	0.47656	0.86451		0.24493	0.4971	0.52773	0.80111	0.30276	0.5845
	0.3847	0.61188	0.39877	0.82906	0.41779	0.83731		-0.02567	0.53666	0.3572	0.75519	0.40739	0.84789		0.34362	0.54518	0.29165	0.5451	0.30199	0.71127		0.35997	0.4261	0.36855	0.79164	0.27589	0.77535
	0.40352	0.73808	0.55432	0.83631	0.37781	0.86131		0.3209	0.6153	0.38543	0.76338	0.46149	0.74195		0.37666	0.51157	0.26443	0.62482	0.21896	0.33879		0.25015	0.78973	0.55319	0.80321	0.56569	0.44299
	0.24753	0.4271	0.34317	0.37632	0.36574	0.70483		0.27337	0.54676	0.33007	0.5845	0.45385	0.77184		0.34466	0.6186	0.24271	0.70338	0.15299	0.53701		0.29921	0.63148	0.37886	0.7423	0.3745	0.64585
	0.34485	0.44674	0.29085	0.83427	0.35623	0.68124		0.20933	0.59328	0.32	0.28538	0.22714	0.36126		0.38275	0.57719	0.28667	0.70895	0.2402	0.39629		0.31411	0.57005	0.48426	0.60572	0.47014	0.81907
	0.24355	0.70443	0.40306	0.49801	0.29422	0.88706		0.16932	0.79101	0.24637	0.53601	0.29371	0.45642		0.43227	0.7575	0.34418	0.50149	0.25456	0.36042		0.19176	0.64794	0.47788	0.90539	0.43693	0.79579
	0.14538	0.71669	0.33469	0.82247	0.5421	0.56852		0.34407	0.4103	0.57886	0.21244	0.14355	0.62502		0.43288	0.6177	0.29822	0.4936	0.19767	0.5662		0.26403	0.57243	0.56374	0.65692	0.52446	0.86576
	0.46691	0.62562	0.13814	0.53347	0.43065	0.81258		0.28913	0.61304	0.48564	0.87345	0.31377	0.70179		0.37918	0.53006	0.23733	0.60379	0.37423	0.71517		0.3699	0.49	0.4781	0.60757	0.33338	0.69697
	0.3169	0.65699	0.47458	0.69726	0.38771	0.78486		0.17586	0.37296	0.37321	0.37949	0.28798	0.75283		0.32872	0.5515	0.16754	0.66536	0.31764	0.67453		0.27719	0.63583	0.34722	0.71129	0.43923	0.79469
	0.47241	0.73663	0.48598	0.61768	0.40275	0.84071		0.37235	0.677	0.2919	0.52151	0.46584	0.83743		0.24421	0.49207	0.22833	0.60737	0.39619	0.73842		0.26375	0.52072	0.43305	0.73583	0.54889	0.87404
	0.15702	0.53969	0.48008	0.79838	0.56544	0.88788		0.38224	0.57073	0.57717	0.89762	0.35824	0.84979		0.38525	0.55059	0.31803	0.70698	0.30194	0.39156		0.37005	0.84954	0.43218	0.61092	0.43565	0.77189
	0.31093	0.46597	0.3509	0.86055	0.44793	0.76604		0.21063	0.54509	0.37462	0.72113	0.40689	0.88311		0.35903	0.53716	0.30808	0.42167	0.27008	0.13484		0.30284	0.58319	0.56671	0.78446	0.49556	0.88588
	0.32841	0.41248	0.26317	0.65826	0.54739	0.45274		0.36738	0.60788	0.39732	0.4993	0.25566	0.37493		0.40707	0.50248	0.21534	0.57611	0.34726	0.72623		0.26834	0.6576	0.28898	0.65493	0.489	0.85644
	0.44068	0.59386	0.08136	0.73459	0.67052	0.74739		0.30694	0.39909	0.48922	0.88837	0.86023	0.78854		0.46149	0.54821	0.30294	0.48668	0.2619	0.67609		0.19375	0.51837	0.23311	0.61811	0.34545	0.65951
	0.30008	0.45802	0.38554	0.75527	0.57467	0.81454		0.28287	0.42378	0.25006	0.40365	0.60689	0.4493		0.40073	0.65003	0.30229	0.53416	0.27989	0.5538		0.33103	0.57087	0.28615	0.55786	0.23978	0.42469
	0.34728	0.38549	0.34323	0.42679	0.35271	0.75386		0.30124	0.39859	0.47499	0.60743	0.21257	0.78363		0.32101	0.71501	0.25089	0.5605	0.31565	0.53832		0.181	0.38166	0.51157	0.86163	0.23947	0.62969
	0.21336	0.70639	0.30988	0.59135	0.37048	0.70512		0.16721	0.42917	0.36548	0.82044	0.48284	0.53718		0.20056	0.63036	0.30997	0.64145	0.24189	0.45394		0.38086	0.44019	0.09788	0.48631	0.44573	0.73885
	0.39498	0.68205	0.14533	0.74096	0.44781	0.83454		0.33562	0.49851	0.2862	0.70342	0.26838	0.85315		0.48325	0.64599	0.29549	0.53829	0.2377	0.47419		0.26405	0.68588	0.36661	0.7156	0.44539	0.96304
	0.30972	0.67712	0.38057	0.61069	0.31676	0.72474		0.33053	0.57992	0.38591	0.67305	0.41012	0.89211		0.34391	0.42326	0.30752	0.47365	0.38418	0.61781		0.37777	0.52365	0.36503	0.79727	0.32436	0.72004
	0.39805	0.56894	0.50307	0.7997	0.43105	0.64995		0.42926	0.57182	0.07478	0.65228	0.37755	0.90406		0.34608	0.39989	0.36949	0.5738	0.24389	0.39963		0.47188	0.51631	0.2065	0.26689	0.42668	0.86292
	0.34402	0.58419	0.48414	0.71505	0.48208	0.80865		0.16752	0.48485	0.35677	0.70241	0.47937	0.922		0.36276	0.39883	0.6329	0.51542	0.3103	0.38487		0.2827	0.57622	0.324	0.55952	0.26733	0.77531
	0.14026	0.62002	0.25178	0.79806	0.49336	0.90183		0.23362	0.48304	0.19602	0.94988	0.2994	0.6545		0.28779	0.85784	0.29787	0.5386	0.41897	0.63712		0.45122	0.75808	0.47115	0.78079	0.29041	0.58184
	0.36596	0.62304	0.48187	0.68656	0.34403	0.76093		0.36883	0.63142	0.35592	0.5258	0.49426	0.69262		0.4044	0.52232	0.52066	0.54806	0.62273	0.9333		0.25042	0.61399	0.4419	0.73254	0.29312	0.8221
	0.32693	0.6531	0.40664	0.81904	0.51649	0.54752		0.26436	0.62049	0.36513	0.59975	0.3897	0.71632		0.40707	0.54423	0.28954	0.77412	0.35946	0.2768		0.22743	0.58648	0.73966	0.35339	0.22688	0.67016
	0.25581	0.55434	0.43606	0.75158	0.7152	0.84752		0.24975	0.61459	0.34163	0.70064	0.55015	0.78049		0.31963	0.5213	0.54401	0.35426	0.29565	0.65868		0.56048	0.28532	0.61773	0.78484	0.38303	0.62332
	0.40886	0.46673	0.27464	0.76394	0.49737	0.89299		0.02391	0.60423	0.36196	0.67981	0.32659	0.90557		0.24962	0.53899	0.34394	0.52257	0.32539	0.68202		0.2197	0.62312	0.44752	0.80703	0.22209	0.7221
	0.29155	0.66706	0.33752	0.52557	0.2789	0.90195		0.33724	0.41644	0.34232	0.6087	0.3045	0.47077		0.3319	0.51774	0.28841	0.48907	0.33757	0.58592		0.52119	0.64555	0.45256	0.85379	0.43362	0.85619
	0.40069	0.78188	0.29604	0.70215	0.163	0.43638		0.42358	0.60852	0.26409	0.80263	0.25332	0.84536		0.31311	0.45906	0.42676	0.58875	0.4201	0.64973		0.21966	0.57204	0.3679	0.62203	0.40761	0.78332
	0.35557	0.45875	0.41669	0.72132	0.31376	0.72868		0.23276	0.69083	0.38174	0.73968	0.41828	0.49268		0.34486	0.59248	0.3331	0.59548	0.34578	0.66039		0.37284	0.67715	0.39704	0.65867	0.33165	0.70978
	0.32551	0.72311	0.4497	0.81324	0.45111	0.74754		0.48964	0.75771	0.52367	0.81066	0.2355	0.71447		0.62127	0.75756	0.42287	0.53009	0.32073	0.43474		0.45667	0.55929	0.4966	0.66048	0.42207	0.75505
	0.29308	0.58304	0.39313	0.84055	0.43827	0.89361		0.3619	0.3718	0.33899	0.75239	0.49955	0.63282		0.31724	0.49531	0.36108	0.52553	0.42685	0.29039		0.37052	0.65647	0.39536	0.70651	0.41641	0.59827
	0.44634	0.50648	0.32794	0.69575	0.38506	0.78524		0.26458	0.50892	0.25004	0.38378	0.27275	0.88129		0.26885	0.45189	0.34044	0.53847	0.20784	0.31187		0.3966	0.58734	0.42455	0.62535	0.27661	0.78356
	0.31517	0.57331	0.24123	0.9108	0.40041	0.72962		0.21416	0.51529	0.50463	0.9445	0.55383	0.85341		0.32821	0.06741	0.67753	0.70186	0.37197	0.84036		0.29653	0.67077	0.36113	0.59952	0.39194	0.59438
	0.26693	0.48983	0.44118	0.79427	0.31488	0.65763		0.28861	0.50055	0.24464	0.58615	0.33572	0.43085		0.23869	0.76595	0.3109	0.86989	0.64377	0.65048		0.3951	0.5098	0.30123	0.77911	0.43533	0.72409
	0.39593	0.61949	0.41651	0.7978	0.50952	0.84007		0.36525	0.73951	0.32491	0.37202	0.35964	0.80522		0.38655	0.53205	0.63544	0.41765	0.21775	0.42363		0.24903	0.56439	0.5495	0.85359	0.49377	0.67648
	0.34965	0.55201	0.44324	0.58743	0.46777	0.89668		0.29752	0.58078	0.17768	0.43074	0.31644	0.47716		0.36628	0.53099	0.30473	0.90497	0.37131	0.69377		0.32344	0.65431	0.4365	0.73237	0.39379	0.66941
	0.3301	0.57488	0.17252	0.81658	0.43068	0.3169		0.37468	0.63075	0.17527	0.50039	0.35334	0.49131		0.35727	0.5152	0.40224	0.46009	0.42052	0.67868		0.26864	0.62783	0.51252	0.90003	0.49706	0.91099
	0.27614	0.78354	0.46289	0.58936	0.76891	0.83321		0.23703	0.46706	0.42432	0.79209	0.36735	0.71057		0.28675	0.55984	0.23988	0.62602	0.30574	0.73517		0.22038	0.39981	0.40701	0.6668	0.34739	0.81275
	0.32458	0.55953	0.20076	0.62041	0.4445	0.7222		0.04516	0.53909	0.37501	0.69805	0.44765	0.64078		0.31787	0.58396	0.23107	0.41434	0.36467	0.54413		0.36357	0.60579	0.41161	0.69312	0.63138	0.65087
	0.32893	0.37772	0.23551	0.76564	0.40151	0.88225		0.04998	0.67408	0.36276	0.6385	0.49505	0.88517		0.25893	0.46528	0.48987	0.46796	0.36991	0.72983		0.27106	0.54502	0.58267	0.89673	0.34273	0.92072
	0.2444	0.51128	0.47161	0.87535	0.15446	0.81615		0.39375	0.59588	0.33122	0.35992	0.56046	0.92408		0.29179	0.40779	0.29067	0.69987	0.26909	0.53928		0.12162	0.52893	0.39067	0.8724	0.27966	0.68007
	0.25303	0.44858	0.21222	0.82448	0.30183	0.83622		0.21181	0.45767	0.74451	0.86114	0.36463	0.8115		0.48562	0.69166	0.44242	0.70456	0.04964	0.52639		0.3514	0.55463	0.59174	0.62669	0.53485	0.76318
	0.46518	0.48801	0.48914	0.80329	0.42023	0.84328		0.31355	0.66472	0.33186	0.90051	0.20827	0.507		0.35098	0.51627	0.2705	0.54165	0.4579	0.45707		0.37183	0.66051	0.16353	0.82584	0.3637	0.95192
	0.25549	0.25216	0.53836	0.92485	0.31272	0.90113		0.42298	0.60491	0.30501	0.75905	0.48178	0.38734		0.33897	0.49263	0.27927	0.44535	0.35746	0.81263		0.37483	0.5716	0.45401	0.78034	0.63836	0.81767
	0.37828	0.6162	0.5514	0.84466	0.32549	0.62174		0.21035	0.66717	0.27888	0.53242	0.60735	0.86515		0.33851	0.38635	0.30708	0.57145	0.481	0.76804		0.16555	0.81208	0.32063	0.64828	0.30716	0.7464
	0.50614	0.56677	0.57192	0.84096	0.52088	0.71394		0.33438	0.63856	0.26048	0.80916	0.49928	0.66249		0.3082	0.57753	0.36329	0.52196	0.38964	0.8837		0.30814	0.51974	0.33955	0.85394	0.48195	0.66803
	0.40943	0.63572	0.33511	0.91079	0.4105	0.85405		0.3838	0.49926	0.22133	0.47491	0.56408	0.8396		0.36812	0.49729	0.26965	0.37	0.50735	0.8276		0.44462	0.65551	0.39958	0.60075	0.68981	0.93541
	0.35276	0.63671	0.39179	0.64221	0.41773	0.83463		0.29555	0.48524	0.32835	0.59559	0.26339	0.91176		0.29145	0.52226	0.2044	0.58875	0.37148	0.60076		0.32202	0.5028	0.48383	0.58485	0.57113	0.90634
	0.32234	0.40722	0.42633	0.64547	0.35577	0.78602		0.30738	0.72797	0.39061	0.71658	0.47495	0.84205		0.30686	0.45001	0.37268	0.59334	0.51208	0.72896		0.16404	0.56218	0.35547	0.74637	0.20455	0.6325
	0.34514	0.64751	0.03756	0.89344	0.33571	0.8293		0.18873	0.50384	0.36603	0.61655	0.39527	0.69813		0.35497	0.39995	0.35369	0.83779	0.24781	0.62096		0.31771	0.54169	0.31882	0.58624	0.06319	0.67725
	0.53693	0.5734	0.19901	0.71545	0.40599	0.73617		0.26242	0.60218	0.47725	0.90563	0.38085	0.77483		0.23847	0.66376	0.69948	0.57661	0.51396	0.53632		0.2323	0.43346	0.38122	0.69668	0.56069	0.64574
	0.29979	0.62425	0.25717	0.75165	0.25901	0.72522		0.31848	0.5902	0.34955	0.87035	0.62117	0.75735		0.47369	0.49336	0.20272	0.29712	0.5977	0.9101		0.29399	0.49159	0.42504	0.78115	0.65878	0.79819
	0.41163	0.70614	0.09562	0.51257	0.25321	0.46033		0.36965	0.64903	0.3373	0.74263	0.19872	0.90857		0.37282	0.76592	--	0.49183	0.28471	0.52707		0.34634	0.68716	0.31054	0.76593	0.41712	0.85003
	0.30103	0.5956	0.42586	0.80066	0.56781	0.72099		0.34651	0.638	0.48579	0.5847	0.46615	0.63591		0.45576	0.53689	--	--	0.32345	0.30588		0.15388	0.55888	0.46809	0.77616	0.24498	0.7342
	0.4213	0.56178	0.54224	0.69607	0.44142	0.8855		0.2787	0.35768	0.38008	0.90022	0.41207	0.75545		0.25436	0.40965	--	--	0.26025	0.69312		0.23445	0.56179	0.44574	0.81893	0.41957	0.68319
	0.32001	0.64797	0.25339	0.83563	0.28806	0.88812		0.36711	0.80519	0.37303	0.75027	0.24052	0.71706		0.27268	0.50428	--	--	0.41431	0.72529		0.20678	0.52641	0.36783	0.73162	0.46185	0.7154
	0.47955	0.64408	0.5553	0.57635	0.15067	0.89901		0.40837	0.73665	0.47259	0.67231	0.30394	0.78419		0.39447	0.51597	--	--	0.36958	0.87585		0.3926	0.69694	0.39512	0.85731	0.35292	0.83264
			0.48355	0.88792	0.45935	0.50732		0.59247	0.87614	0.35777	0.83481	0.45021	0.90264		0.38163	0.65834	--	--	0.4139	0.55516		0.30029	0.45493	0.30031	0.72576	0.41944	0.7562
			0.37906	0.74809	0.47525	0.69902		0.30246	0.83202	0.55936	0.9198	0.36741	0.83524		0.39976	0.64356	--	--	0.36083	0.66896		0.28497	0.57458	0.38303	0.84857	0.29227	0.58392
			0.37377	0.55487	0.37194	0.90709		0.24794	0.6742	0.1606	0.44916	0.32771	0.72477		0.45214	0.55421	--	--	0.2041	0.37678		0.29459	0.559	0.3994	0.51731	0.44596	0.84736
			0.42438	0.66498	0.28916	0.69515		0.29405	0.61064	0.2377	0.46351	0.43629	0.51758		0.32886	0.17502	--	--	0.25359	0.42937		0.26368	0.42215	0.49169	0.80747	0.27624	0.60421
			0.39586	0.63251	0.53761	0.42872		0.3978	0.43408	0.3312	0.85399	0.23435	0.71282		0.2985	0.56699	--	--	0.38398	0.7699		0.40156	0.62765	0.43905	0.82047	0.33015	0.60072
			0.28411	0.56026	0.15526	0.9291		0.22515	0.56349	0.29487	0.34053	0.1971	0.58287		0.39673	0.64142	--	--	0.14071	0.63972		0.04835	0.45937	0.34478	0.61388	0.32095	0.73506
			0.34706	0.63038	0.37259	0.85703		0.371	0.61808	0.27446	0.71755	0.19767	0.32267		0.31205	0.49921	--	--	0.27521	0.61861		0.49323	0.44597	0.39411	0.75286	0.35101	0.67024
			0.386	0.47362	0.5469	0.81582		0.28454	0.55333	0.23889	0.48891	0.38779	0.57972		0.32948	0.49647	--	--	0.32767	0.58608		0.29836	0.64815	0.36195	0.54523	0.32455	0.60006
			0.44752	0.7208	0.42182	0.3698		0.25315	0.57651	0.26443	0.37441	0.61893	0.81339		0.45584	0.86473	--	--	0.29107	0.73356		0.36737	0.36986	0.3843	0.6646	0.38738	0.76433
			0.38704	0.73451	0.29565	0.88283		0.37451	0.64521	0.22193	0.67049	0.65997	0.93008		0.3857	0.47996	--	--	0.23271	0.48918		0.374	0.61395	0.41318	0.79769	0.60445	0.91548
			0.48688	0.74679	0.53648	0.76443		0.37899	0.72211	0.49232	0.61137	0.46074	0.93258		0.26989	0.52862	--	--	0.38399	0.61402		0.28442	0.64746	0.39617	0.70227	0.47597	0.67526
			0.35062	0.62524	0.38378	0.83101		0.32081	0.59271	0.29126	0.69393	0.52951	0.98805		0.36443	0.5868	--	--	0.29961	0.83881		0.38847	0.50535	0.4212	0.61087	0.37973	0.63667
			0.30079	0.39459	0.43244	0.7778		0.35636	0.87473	0.25068	0.61468	0.47884	0.85413		0.33577	0.59489	--	--	0.41993	0.67626		0.29352	0.62803	0.42356	0.59813	0.39596	0.90701
			0.18453	0.7692	0.54213	0.72486		0.31502	0.624	0.28901	0.74342	0.25285	0.91167		0.38268	0.58142	--	--	0.42313	0.60998		0.26214	0.56307	0.38722	0.726	0.55155	0.94027
			0.40606	0.89316		0.86966		0.3411	0.61615	0.29312	0.61669	0.54324	0.58403		0.53099	0.65311	--	--				0.42079	0.55681	0.36069	0.47247	0.40807	0.78797
			0.5937	0.81948		0.76852		0.18402	0.47462	0.32954	0.5766	0.1477	0.86128		0.52851	0.71849	--	--				0.34628	0.49809	0.52261	0.9308	0.43149	0.7231
			0.43891	0.65972		0.88853		0.29138	0.46181	0.40569	0.83742	0.38121	0.81026		0.30039	0.45763	--	--				0.34501	0.56802	0.47289	0.70686	0.41929	0.93483
			0.39185	0.6938		0.67803		0.34432	0.39779	0.2171	0.64792	0.60861	0.8405		0.45178	0.65996	--	--				0.16711	0.59983	0.2805	0.68564	0.23266	0.53422
			0.16999	0.65774		0.80181		0.2813	0.45458	0.34754	0.72191	0.53242	0.53045		0.30718	0.70538	--	--				0.50428	0.73088	0.38205	0.7871	0.51786	0.86184
			0.29787	0.87034				0.37074	0.76789	0.25253	0.46874	0.46239	0.8455		0.33153	0.60196	--	--				0.2082	0.62303	0.56532	0.31076	0.14844	0.61716
			0.27988	0.80168				0.03474	0.53314	0.30772	0.74725	0.48859	0.88178		0.2898	0.59946	--	--				0.28644	0.67576	0.15109	0.84777	0.14625	0.86362
			0.11153	0.51065				0.25346	0.48283	0.25072	0.431	0.13504	0.92361		0.29795	0.52578	--	--				0.30205	0.68593	0.09258	0.36452	0.39229	0.67406
			0.39256	0.69651				0.22904	0.59495	0.1589	0.72703	0.4681	0.78851		0.27768	0.51101	--	--				0.09978	0.53575	0.28219	0.53927	0.43194	0.79784
			0.12557	0.68253				0.17997	0.58843	0.217	0.45139	0.63073	0.73801		0.36686	0.61476	--	--				0.50659	0.55612	0.38708	0.48701	0.33081	0.53272
			0.25848	0.8555				0.1566	0.45832	0.21295	0.78055	0.35303	0.48815		0.4013	0.62161	--	--				0.31622	0.62979	0.34136	0.48287	0.46127	0.73432
			0.58167	0.56085				0.3474	0.48463	0.34787	0.79946	0.41546	0.58574		0.60816	0.5196	--	--				0.46469	0.68335	0.52762	0.88729	0.23825	0.82925
			0.27442	0.82091				0.32496	0.70055	0.40652	0.27412	0.41385	0.93241		0.33029	0.4771	--	--				0.4273	0.55171	0.4955	0.78785	0.33459	0.73289
			0.22708	0.44057				0.31145	0.63388	0.20242	0.47727	0.43958	0.94187		0.39672	0.49077	--	--				0.39237	0.59639	0.37089	0.77141	0.4039	0.76913
			0.09543	0.86875				0.24362	0.47307	0.42877	0.58535	0.46503	0.79886		0.50254	0.67635	--	--				0.2476	0.54456	0.405	0.72831	0.47534	0.8241
			0.31999	0.74333				0.21002	0.46833	0.29872	0.60689	0.42078	0.83754		0.4624	0.63577	--	--				0.2873	0.60585	0.34051	0.78624	0.47567	0.92854
			0.24038	0.77				0.25212	0.59754	0.40547	0.82116	0.2879	0.89321		0.27895	0.8063	--	--				0.29185	0.5935	0.38628	0.66194	0.41982	0.85286
			0.38944	0.78321				0.27324	0.60471	0.34977	0.689	0.39403	0.68048		0.34146	0.58889	--	--				0.30843	0.58619	0.56764	0.76653	0.29817	0.82149
			0.4483	0.63123				0.3765	0.608	0.15696	0.55107	0.07196	0.78567		0.29479	0.63317	--	--				0.30674	0.55435	0.52518	0.8594	0.24854	0.79533
			0.37386	0.79029				0.04786	0.49699	0.60676	0.71648	0.44596	0.58379		0.40014	0.51997	--	--				0.2519	0.62444	0.31598	0.45665	0.1973	0.52072
			0.34179	0.68338				0.18128	0.6107	0.38162	0.68391	0.26533	0.81496		0.34242	0.42786	--	--				0.35353	0.60803	0.50789	0.81503	0.27306	0.74216
			0.29599	0.88481				0.30987	0.60723	0.25264	0.60947	0.31191	0.49012		0.38634	0.46308	--	--				0.17254	0.56508	0.49075	0.69327	0.35535	0.61905
			0.47006	0.71618				0.39202	0.68109	0.32554	0.71354	0.39617	0.7353		0.33052	0.53806	--	--				0.4194	0.57278	0.59685	0.77414	0.43441	0.60535
			0.58775	0.74113				0.2755	0.55447	0.37625	0.65097	0.3588	0.75623		0.44989	0.57091	--	--				0.31677	0.54858	0.28596	0.4831	0.39807	0.70316
			0.47338	0.84602				0.24286	0.45356	0.4594	0.74508	0.32033	0.77632		0.24965	0.7163	--	--				0.32953	0.61811	0.54403	0.89333	0.46954	0.91368
			0.3744	0.61317				0.59174	0.81837	0.31185	0.75402	0.56996	0.67797		0.32924	0.56871	--	--				0.33935	0.68194	0.36854	0.78949	0.27928	0.6836
			0.41472	0.71002				0.28439	0.74822	0.74471	0.94059	0.31885	0.87579		0.33886	0.47292	--	--				0.35569	0.61415	0.53718	0.82044	0.34129	0.74495
			0.3713	0.65167				0.3076	0.57618	0.3842	0.47247	0.28248	0.71784		0.26286	0.55726	--	--				0.20026	0.72181	0.46031	0.59303	0.46112	0.69236
			0.53401	0.75873				0.3352	0.64809	0.14741	0.50198	0.19272	0.9476		0.398	0.45137	--	--				0.3495	0.66165	0.33836	0.65882	0.26677	0.71402
			0.44408	0.66412				0.36924	0.53941	0.36813	0.80275	0.53807	0.69705		0.27245	0.60489	--	--				0.29788	0.55581	0.19115	0.87422	0.31902	0.64887
			0.40588	0.7087				0.32626	0.56337	0.36234	0.63916	0.33264	0.35228		0.48648	0.89181	--	--				0.3116	0.78697	--	--	0.29446	0.81508
			0.38928	0.63755				0.23476	0.87808	0.2505	0.52441	0.19698	0.54639		0.38168	0.44894	--	--				0.30935	0.63942	--	--	0.32228	0.84558
			0.36626	0.6838				0.39334	0.68525	0.18245	0.72223	0.32261	0.18813		0.48154	0.64067	--	--				0.45235	0.64796	--	--	0.38272	0.65429
			0.55058	0.65969				0.6248	0.40697	0.37821	0.90562	0.26709	0.74871		0.27581	0.4396	--	--				0.31851	0.35844	--	--	0.45715	0.75879
			0.3092	0.84446				0.18781	0.60401	0.20745	0.53875	0.38179	0.40476		0.34651	0.47597	--	--				0.26932	0.88442	--	--	0.17466	0.41088
			0.23735	0.56988				0.25642	0.4634	0.31629	0.70474	0.52181	0.81557		0.38475	0.55007	--	--				0.44731	0.32737	--	--	0.25073	0.63763
			0.47519	0.62091				0.21755	0.55652	0.07268	0.68957	0.13742	0.82388		0.34015	0.4825	--	--				0.24549	0.70242	--	--	0.42509	0.59871
			0.26262	0.80438				0.31192	0.4822	0.27291	0.60387	0.62616	0.66294		0.41313	0.47877	--	--				0.21497	0.6724	--	--	0.35689	0.80697
			0.51838	0.48347				0.40307	0.57676	0.21132	0.58658	0.62513	0.8668		0.39373	0.62366	--	--				0.37195	0.79771	--	--	0.41821	0.69425
			0.4662	0.89835				0.40066	0.63814	0.35635	0.68987	0.40894	0.3056		0.32302	0.56767	--	--				0.21649	0.68269	--	--	0.37122	0.84114
			0.49321	0.84647				0.11464	0.60351	0.42791	0.5105	0.20576	0.95195		0.28579	0.46229	--	--				0.20097	0.69879	--	--	0.34983	0.69188
			0.34055	0.68001				0.16363	0.46838	0.38897	0.83156	0.57146	0.44806		0.34988	0.48677	--	--				0.28796	0.69138	--	--	0.35955	0.58024
			0.34356	0.84132				0.4005	0.60681	0.20734	0.55624	0.35338	0.91825		0.28317	0.54636	--	--				0.35353	0.7171	--	--	0.59971	0.86929
			0.36919	0.66175				0.5048	0.73185	0.36301	0.82246	0.34182	0.89037		0.28836	0.53168	--	--				0.21076	0.67164	--	--	0.25784	0.47134
				0.50344				0.0594	0.75505	0.22658	0.38435	0.3698	0.86391		0.33486	0.47204	--	--				0.3223	0.5459	--	--	0.20373	0.75879
								0.25365	0.46892	0.41894	0.67963	0.25644	0.8516		0.31707	0.53596	--	--				0.42579	0.78122	--	--	0.27273	0.69724
								0.07349	0.30139	0.20014	0.35666	0.31453	0.89387		0.29425	0.39012	--	--				0.31408	0.8449	--	--	0.48481	0.75577
								0.23601	0.62279	0.30964	0.37435	0.46914	0.77718		0.35776	0.52727	--	--				0.34997	0.61379	--	--	0.39138	0.72969
								0.22782	0.6934	0.3199	0.80967	0.37253	0.87203		0.33305	0.53402	--	--				0.15088	0.6196	--	--	0.47555	0.85921
								-0.03292	0.7947	0.2	0.70076	0.30143	0.49085		0.3946	0.64482	--	--				0.44049	0.65964	--	--	0.41088	0.88254
								0.29947	-0.0042	0.37435	0.86625	0.09482	0.84749		0.3035	0.54026	--	--				0.20721	0.54469	--	--	0.13301	0.86051
								0.32036	0.50767	0.44701	0.51408	0.37592	0.70707		0.3278	0.50535	--	--				0.27942	0.63566	--	--	0.31971	0.79563
								0.31904	0.27441	0.46185	0.65904	0.36764	0.96857		0.18692	0.47023	--	--				0.23686	0.6264	--	--	0.49284	0.73906
								0.23956	0.50176	0.25514	0.89983	0.45215	0.64629		0.48436	0.91785	--	--				0.24974	0.76624	--	--	0.45776	0.79053
								0.15126	-0.00437	0.20189	0.32738	0.54619	0.64834		0.31746	0.56618	--	--				0.19272	0.70964	--	--	0.54045	0.89597
								0.13725	0.48671	0.32939	0.702	0.3935	0.80402		0.30018	0.43118	--	--				0.3177	0.65994	--	--	0.37522	0.65532
								0.35208	0.64236	0.41921	0.65979	0.53058	0.95045		0.07347	0.53091	--	--				0.16617	0.75663	--	--	0.57728	0.67244
								0.16324	0.40751	0.36706	0.57632	0.30284	0.69133		0.36489	0.70843	--	--				0.21226	0.63549	--	--	0.31239	0.63079
								0.50856	0.49797	0.33268	0.48126	0.43475	0.75886		0.28619	0.6041	--	--				0.25777	0.36607	--	--	0.42816	0.79721
								0.34066	0.39361	0.26768	0.51697	0.25624	0.66006		0.33853	0.59559	--	--				0.35512	0.46154	--	--	0.35637	0.8602
								0.33081	0.57207	0.56119	0.81104	0.36822	0.47508		0.54817	0.64993	--	--				0.43388	0.72118	--	--	0.39708	0.92249
								0.12003	0.4069	0.57588	0.85027	0.48705	0.42394		0.60637	0.6932	--	--				0.22251	0.60895	--	--	0.5627	0.64728
								0.13736	0.64748	0.47062	0.28417	0.16	0.86926		0.28483	0.58533	--	--				0.16697	0.58579	--	--	0.43781	0.58327
								0.27581	0.54705	0.25261	0.53244	0.31403	0.5754		0.35307	0.55139	--	--				0.25388	0.67926	--	--	0.46419	0.59427
								0.08372	0.60441	0.38408	0.74492	0.26314	0.86501		0.23561	0.51774	--	--				0.13043	0.51729	--	--	0.54616	0.89523
								0.32118	0.49889	--	--	0.49188	0.60177		0.37083	0.69526	--	--				0.19665	0.68562	--	--	0.17363	0.6532
								0.458	0.58948	--	--	0.47469	0.84733		0.32908	0.62481	--	--				0.46333	0.7761	--	--	0.27389	0.67146
								0.53168	0.0719	--	--	0.19293	0.83257		0.38437	0.51059	--	--				0.43304	0.59469	--	--	0.19147	0.59837
								0.39317	0.87164	--	--	0.3009	0.39154		0.39756	0.60708	--	--				0.21992	0.44176	--	--	0.31327	0.76489
								0.25666	0.48743	--	--	0.42127	0.81663		0.23355	0.5314	--	--				0.22467	0.81543	--	--	0.18319	0.40114
								0.01746	0.02736	--	--	0.35789	0.75465		0.16923	0.63554	--	--				0.29839	0.57559	--	--	0.27191	0.83922
								0.05567	0.77799	--	--	0.44076	0.61464		0.25333	0.47872	--	--				0.37337	0.36326	--	--	0.46212	0.7027
								0.30996	0.52712	--	--	0.50754	0.70982		0.36177	0.73588	--	--				0.21734	0.31351	--	--	0.33844	0.80568
								0.33585	0.55748	--	--	0.4061	0.78941		0.37475	0.34585	--	--				0.32453	0.70407	--	--	0.21663	0.35757
								0.37881	0.71634	--	--	0.53118	0.79232		0.26584	0.43468	--	--				0.32391	0.64702	--	--	0.40702	0.81382
								0.03262	0.43742	--	--	0.4206	0.77696		0.42217	0.58551	--	--				0.14373	0.43659	--	--	0.39799	0.80164
								0.08511	0.07177	--	--	0.52576	0.82292		0.27859	0.58369	--	--				0.38307	0.83473	--	--	0.37767	0.76966
								0.26686	0.42474	--	--	0.51287	0.8908		0.34127	0.53455	--	--				0.36042	0.57734	--	--	0.28009	0.82303
								0.32422	0.54746	--	--	--	0.86385		0.40521	0.5509	--	--				0.26121	0.54957	--	--	0.47819	0.8632
								0.38017	0.65817	--	--				0.31218	0.58072	--	--				0.07079	0.49573	--	--	0.20936	0.55358
								0.35628	0.78755	--	--				0.37442	0.66448	--	--				0.25109	0.70997	--	--	0.80993	0.90506
								0.16606	0.6882	--	--				0.34885	0.60544	--	--				0.44678	0.7897	--	--	0.2544	0.57171
								0.39571	0.57902	--	--				0.35277	0.55612	--	--				0.21538	0.83622	--	--	0.25033	0.64404
								0.31086	0.67789	--	--				0.25517	0.42684	--	--				0.52789	0.40501	--	--	0.29603	0.75722
								0.29723	0.58084	--	--				0.02464	0.5227	--	--				0.32225	0.55137	--	--	0.32081	0.84363
								0.1651	0.64767	--	--				0.36075	0.6301	--	--				0.18141	0.826	--	--	0.1803	0.76884
								0.2572	0.26743	--	--				0.37495	0.49866	--	--				0.14067	0.63069	--	--	0.37274	0.71737
								0.27744	0.73238	--	--				0.33376	0.61467	--	--				0.3013	0.76497	--	--	0.29924	0.80794
								0.36308	0.53219	--	--				0.29357	0.57179	--	--				0.34948	0.64292	--	--	0.52824	0.6564
								0.70444	0.79978	--	--				0.34908	0.65298	--	--				0.50207	0.64089	--	--	0.51455	0.8843
								0.25006	0.49284	--	--				0.42887	0.65278	--	--				0.39796	0.56872	--	--	0.64362	0.71054
								0.26983	0.50426	--	--				0.40803	0.63005	--	--				0.33841	0.77165	--	--	0.41053	0.59414
								0.23896	0.59711	--	--				0.24817	0.57074	--	--				0.42512	0.8026	--	--	0.24857	0.51524
								0.2431	0.48763	--	--				0.43286	0.65925	--	--				0.33592	0.92126	--	--	0.42919	0.67641
								0.34109	0.48703	--	--				0.38017	0.43559	--	--				0.37797	0.61931	--	--	0.44626	0.96884
								0.54588	0.82709	--	--				0.38366	0.5579	--	--				0.44106	0.64436	--	--	0.46531	0.80168
								0.13461	0.53738	--	--				0.25045	0.37795	--	--				0.40136	0.65689	--	--	0.46103	0.87918
								0.35761	0.5011	--	--				0.31534	0.66435	--	--				0.2085	0.88486	--	--	0.30246	0.61779
								0.18193	0.81542	--	--				0.08018	0.55341	--	--				0.36432	0.59003	--	--	0.13744	0.61178
								0.3979	0.66717	--	--				0.33321	0.59672	--	--				0.85878	0.35258	--	--	0.37522	0.69294
								0.32417	0.44866	--	--				0.30293	0.41791	--	--				0.39421	0.52205	--	--	0.16495	0.86818
								0.37481	0.56227	--	--				0.6531	0.58222	--	--				0.25388	0.6622	--	--	0.50437	0.84237
								0.33717	0.60282	--	--				0.45055	0.54695	--	--				0.27763	0.74683	--	--	0.43425	0.92995
								0.31481	0.4368	--	--				0.3909	0.50405	--	--				0.2503	0.4933	--	--	0.33849	0.75169
								0.35208	0.72309	--	--				0.47701	0.56095	--	--				0.46658	0.65726	--	--	0.59737	0.91953
								0.30597	0.63076	--	--				0.41522	0.53221	--	--				0.33435	0.86639	--	--	0.14189	0.48007
								0.42808	0.59188	--	--				0.47635	0.48842	--	--				0.24285	0.70557	--	--	0.27559	0.72929
								0.34087	0.56413	--	--				0.27136	0.66558	--	--				0.48214	0.67883	--	--	0.18159	0.49645
								0.24581	0.61266	--	--				0.421	0.6966	--	--				0.2951	0.49545	--	--	0.25205	0.65164
								0.30264	0.44061	--	--				0.23825	0.54264	--	--				0.23365	0.73166	--	--	0.38761	0.74213
								0.32093	0.65334	--	--				0.36614	0.38328	--	--				0.17347	0.67686	--	--	0.53263	0.80489
								0.21167	0.41109	--	--				0.43352	0.49364	--	--				0.45485	0.60782	--	--	0.78871	0.65674
								0.49376	0.48839	--	--				0.34185	0.58874	--	--				0.27784	0.77695	--	--	0.21506	0.72453
								1.08669	0.68548	--	--				0.40892	0.49575	--	--				0.12144	0.71558	--	--	0.57878	0.81099
								0.24151	0.4656	--	--				0.28041	0.46899	--	--				0.43807	0.79274	--	--	0.52534	0.68403
								0.41019	0.69774	--	--				0.46187	0.53187	--	--				0.471	0.63633	--	--	0.1627	0.53724
								0.33684	0.512	--	--				0.38172	0.54034	--	--				0.18923	0.70852	--	--	0.24575	0.61147
								0.29487	0.61174	--	--				0.33599	0.45051	--	--				0.30521	0.60978	--	--	0.41157	0.74392
								0.33365	0.51092	--	--				0.27149	0.60489	--	--				0.37409	0.54228	--	--	0.61673	0.71421
								0.45683	0.49675	--	--				0.33575	0.51507	--	--				0.37146	0.8824	--	--	0.49692	0.8012
								0.44257	0.51855	--	--				0.45681	0.75216	--	--				0.2589	0.66295	--	--	0.39118	0.83195
								0.35883	0.70193	--	--				0.18959	0.61279	--	--				0.44594	0.93192	--	--	0.34717	0.75697
								0.32264	0.52814	--	--				0.31136	0.54618	--	--				0.18681	0.63111	--	--	0.31676	0.88981
								0.24468	0.59419	--	--				0.37949	0.54719	--	--				0.35685	0.54862	--	--	0.32551	0.82123
								0.36758	0.58088	--	--				0.29596	0.40184	--	--				0.2661	0.71077	--	--	0.16425	0.7996
								0.34594	0.7254	--	--				0.38517	0.51714	--	--				0.59567	0.82373	--	--	0.66607	0.90937
								0.42364	0.70013	--	--				0.27307	0.42156	--	--				0.28682	0.79166	--	--	0.53845	0.91723
								0.37186	0.62931	--	--				0.2932	0.64721	--	--				0.28018	0.75117	--	--	0.2726	0.78764
								0.39737	0.4113	--	--				0.37757	0.46242	--	--				0.38965	0.65636	--	--	0.24704	0.63039
								0.08673	0.4846	--	--				0.25646	0.56446	--	--				0.2523	0.33884	--	--	0.41996	0.83606
								0.47417	0.46008	--	--				0.35599	0.55428	--	--				0.40971	0.67279	--	--	0.29721	0.79317
								0.34991	0.52565	--	--				0.38292	0.54803	--	--				0.22909	0.68383	--	--	0.23131	0.74946
								0.33533	0.38613	--	--				0.34115	0.60973	--	--				0.35795	0.74147	--	--	0.19985	0.58099
								0.24893	0.42254	--	--				0.29115	0.53992	--	--				0.31842	0.69811	--	--	0.27163	0.63953
								0.37682	0.74428	--	--				0.37242	0.4521	--	--				0.52864	0.76012	--	--	0.28993	0.65383
								0.48128	0.52486	--	--				0.2971	0.58111	--	--				0.21177	0.76526	--	--	0.38215	0.8939
								0.86978	0.34991	--	--				0.35824	0.50843	--	--				0.23491	0.54372	--	--	0.40479	0.85304
								0.34314	0.33516	--	--				0.29729	0.53076	--	--				0.37431	0.69005	--	--	0.13378	1.02875
								0.41357	0.44481	--	--				0.37542	0.31433	--	--				0.25012	0.67057	--	--	0.41503	0.90506
								0.23514	0.46426	--	--				0.30745	0.515	--	--				0.29446	0.62512	--	--	0.5431	0.85078
								0.33431	0.49572	--	--				0.41111	0.55265	--	--				0.14862	0.8181	--	--	0.41575	0.8556
								0.46893	0.69314	--	--				0.32233	0.51524	--	--				0.38529	0.59515	--	--	0.32888	0.85272
								0.41665	0.61598	--	--				0.30327	0.51243	--	--				0.14357	0.61805	--	--	0.45425	0.62306
								0.38765	0.49598	--	--				0.25829	0.72461	--	--				0.28989	0.51347	--	--	0.4095	0.69103
								0.3148	0.81588	--	--				0.34524	0.46796	--	--				0.30977	0.67416	--	--	0.53732	0.79738
								0.43724	0.48364	--	--				0.30133	0.55324	--	--				0.27037	0.6226	--	--	0.55873	0.90292
								0.67787	0.85284	--	--				0.34881	0.53503	--	--								0.28879	0.77477
								0.23156	0.55526	--	--				0.30558	0.51638	--	--								0.58607	0.91608
								0.58519	0.49006	--	--				0.34132	0.50258	--	--								0.28596	0.58209
								0.26329	0.7742	--	--				0.31523	0.55959	--	--								0.25992	0.80474
								0.23204	0.50429	--	--				0.34426	0.41558	--	--								0.56872	0.80018
								0.23516	0.74519	--	--				0.33487	0.54636	--	--								0.493	0.77904
								0.26456	0.56342	--	--				0.28663	0.47558	--	--								0.42449	0.62409
								0.46118	0.85029	--	--				0.34766	0.57448	--	--								0.38298	0.95066
								0.41611	0.49805	--	--				0.30516	0.51863	--	--								0.56576	0.79081
								0.24577	0.64893	--	--				0.31754	0.57997	--	--								0.41611	0.82856
								0.33434	0.52527	--	--				0.36543	0.53165	--	--								0.20372	0.50044
								0.36485	0.50119	--	--				0.34891	0.52926	--	--								0.38253	0.71941
								0.20529	0.51755	--	--				0.40187	0.40703	--	--								0.2551	0.70006
								0.50054	0.40897	--	--				0.36595	0.44837	--	--								0.27328	0.88533
								0.48177	0.74562	--	--				0.36535	0.53905	--	--								0.4487	0.78566
								0.45572	0.74178	--	--				0.33714	0.40443	--	--								0.37734	0.73849
								0.40725	0.59011	--	--				0.38647	0.59206	--	--								0.43351	0.62757
								0.28911	0.58764	--	--				0.36145	0.63706	--	--								0.60738	0.82114
								0.2774	0.42621	--	--				0.46346	0.50443	--	--								0.35369	0.57354
								0.18958	0.68016	--	--				0.37087	0.58262	--	--								0.31904	0.62181
								0.29261	0.46483	--	--				0.36715	0.4919	--	--								0.46762	0.63742
								0.20235	0.73642	--	--				0.27047	0.59418	--	--								0.4242	0.82935
								0.3784	0.61096	--	--				0.30531	0.41062	--	--								0.45922	0.92616
								0.26539	0.85148	--	--				0.30866	0.60892	--	--								0.41605	0.64638
								0.4544	0.49401	--	--				0.29658	0.53467	--	--								0.51272	0.73691
								0.33974	0.44052	--	--				0.35732	0.67549	--	--								0.31097	0.57942
								0.30977	0.66117	--	--				0.38457	0.55979	--	--								0.42077	0.53137
								0.17941	0.56193	--	--				0.44863	0.51658	--	--								0.48617	0.85719
								0.33448	0.61718	--	--				0.29531	0.58151	--	--								0.17227	0.70839
								0.30606	0.55412	--	--				0.32015	0.70097	--	--								0.37253	0.69379
								0.27358	0.41157	--	--				0.36245	0.57109	--	--								0.42908	0.89213
								0.43865	0.56385	--	--				0.29714	0.61689	--	--								0.43514	0.70843
								0.31319	0.61243	--	--				0.68179	0.66034	--	--								0.44747	0.64141
								0.385	0.67376	--	--				0.47049	0.48723	--	--								0.50875	0.88138
								0.31609	0.62448	--	--				0.22895	0.54195	--	--								0.5774	0.77621
								0.27172	0.43307	--	--				0.32363	0.59897	--	--								0.51524	0.65079
								0.20381	0.66278	--	--				0.41363	0.57615	--	--								0.63227	0.86887
								0.22971	0.36887	--	--				0.29732	0.56052	--	--								0.46393	0.86813
								0.21648	0.51159	--	--				0.25624	0.60358	--	--								0.12894	0.54629
								0.28642	0.65919	--	--				0.36903	0.70812	--	--								0.28494	0.71457
								0.13279	0.70403	--	--				0.40939	0.54235	--	--								0.39064	0.77144
								0.35974	0.52592	--	--				0.29978	0.62085	--	--								0.45953	0.70701
								0.29296	0.46877	--	--				0.38529	0.42959	--	--								0.2218	0.54753
								0.44274	0.42244	--	--				0.37692	0.55777	--	--								0.55987	0.85326
								0.32305	0.68536	--	--				0.61293	0.60426	--	--								0.52837	0.9266
								0.15521	0.51615	--	--				0.3409	0.46319	--	--								0.45075	0.79178
								0.23461	0.56827	--	--				0.30295	0.49673	--	--								0.34383	0.85875
								0.21628	0.69752	--	--				0.33032	0.76492	--	--								0.45927	0.85488
								0.31231	0.59401	--	--				0.27632	0.67931	--	--								0.21184	0.57984
								0.26944	0.32822	--	--				0.35391	0.62648	--	--								0.40188	0.65856
								0.51455	0.51875	--	--				0.38842	0.55018	--	--								0.37312	0.69508
								0.29955	0.76835	--	--				0.42691	0.62138	--	--								0.21637	0.82091
								0.21594	0.66131	--	--				0.27516	0.50219	--	--								0.14058	0.70184
								0.54686	0.62733	--	--				0.2899	0.66544	--	--								0.52988	0.8964
								0.38818	0.56447	--	--				0.40587	0.48051	--	--								0.45008	0.66416
								0.27132	0.84969	--	--				0.19329	0.55804	--	--								0.22865	0.65222
								0.20539	0.6139	--	--				0.33319	0.51107	--	--								0.39044	0.80262
								0.3787	0.49807	--	--				0.27021	0.58198	--	--								0.63451	0.84771
								0.25729	0.70714	--	--				0.27846	0.58558	--	--								0.33299	0.63389
								0.26578	0.4802	--	--				0.48899	0.35956	--	--								0.33607	0.69078
								0.41372	0.5425	--	--				0.10517	0.70081	--	--								0.2243	0.86912
								0.31958	0.74217	--	--				0.10847	0.68351	--	--								0.32302	0.47383
								0.35345	0.43148	--	--				0.28163	0.34278	--	--								0.44694	0.67999
								0.3596	0.60332	--	--				0.34562	0.34522	--	--								0.30431	0.84443
								0.44923	0.51524	--	--				0.32607	0.49291	--	--								0.29554	0.39658
								0.34554	0.49374	--	--				0.24849	0.4678	--	--								0.45064	0.61173
								0.32718	0.83605	--	--				0.23618	0.42724	--	--								0.35819	0.59984
								0.16271	0.62155	--	--				0.26426	0.56073	--	--								0.3308	0.88359
								0.35794	0.47571	--	--				0.29782	0.34133	--	--								0.3328	0.67114
								0.28421	0.51432	--	--				0.51663	0.48003	--	--								0.4694	0.62269
								0.30752	0.49646	--	--				0.35332	0.52435	--	--								0.26808	0.72819
								0.28449	0.44957	--	--				0.34241	0.67109	--	--								0.43967	0.61691
								0.32233	0.64709	--	--				0.32642	0.45168	--	--								0.4657	0.8599
								0.34378	0.37451	--	--				0.25175	0.5115	--	--								0.43715	0.74817
								0.31737	0.63756	--	--				0.35752	0.68454	--	--								0.31224	0.70414
								0.44154	0.40076	--	--				0.13289	0.62255	--	--								0.26688	0.62176
								0.52402	0.51541	--	--				0.27956	0.52976	--	--								0.33968	0.74937
								0.33101	0.4478	--	--				0.28952	0.4701	--	--								0.26837	0.55959
								0.1458	0.55852	--	--				0.21424	0.38592	--	--								0.40074	0.76497
								0.42074	0.83358	--	--				0.31556	0.65209	--	--								0.39163	0.76333
								0.34609	0.42442	--	--				0.21919	0.60854	--	--								0.33853	0.78718
								0.3602	0.72487	--	--				0.3222	0.51126	--	--								0.32235	0.71949
								0.41417	0.60245	--	--				0.30626	0.63502	--	--								0.38385	0.81539
								0.53508	0.73638	--	--				0.26415	0.66675	--	--								0.24938	0.72516
								0.26313	0.58031	--	--				0.46318	0.57965	--	--								0.26143	0.54988
								0.23474	0.3637	--	--				0.28451	0.54077	--	--								0.7252	0.94847
								0.28817	0.6538	--	--				0.34898	0.46092	--	--								0.27491	0.74689
								0.13559	0.36504	--	--				0.31469	0.57244	--	--								0.47836	0.81789
								0.27346	0.73104	--	--				0.3669	0.52825	--	--								0.41269	0.82707
								0.4147	0.60036	--	--				0.21629	0.672	--	--								0.37105	0.78007
								0.32651	0.6806	--	--				0.49238	0.55363	--	--								0.44214	0.82923
								0.33577	0.62714	--	--				0.22425	0.46035	--	--								0.29682	0.32661
								0.36962	0.65642	--	--				0.25705	0.5902	--	--								0.65178	0.49716
								0.41929	0.5702	--	--				0.29874	0.49462	--	--								0.26581	0.73127
								0.39109	0.77247	--	--				0.25264	0.43883	--	--								0.32187	0.55952
								0.32767	0.64824	--	--				0.44004	0.60913	--	--								0.25085	0.81826
								0.28168	0.60965	--	--				0.34791	0.44886	--	--								0.25025	0.68846
								0.25455	0.41657	--	--				0.25262	0.59933	--	--								0.20732	0.93463
								0.32726	0.40007	--	--				0.25816	0.34036	--	--								0.59671	0.94333
								0.40941	0.59785	--	--				0.17724	0.60018	--	--								0.56822	0.85727
								0.26857	0.88233	--	--				0.26395	0.5421	--	--								0.28498	0.6627
								0.33832	0.48163	--	--				0.36656	0.48579	--	--								0.30079	0.76239
								0.28087	0.59818	--	--				0.30421	0.48324	--	--								0.37984	0.74279
								0.40815	0.46963	--	--				0.36755	0.6432	--	--								0.43478	0.83565
								0.3853	0.44641	--	--				0.40629	0.64237	--	--								0.40886	0.61908
								0.31176	0.286	--	--				0.27768	0.49941	--	--								0.52652	0.77825
								0.35829	0.51009	--	--				0.45401	0.8832	--	--								0.44878	0.62858
								0.4523	0.44225	--	--				0.262	0.49859	--	--								0.43985	0.67847
								0.26998	0.42032	--	--				0.18108	0.45941	--	--								0.30266	0.72286
								0.21	0.78635	--	--				0.33876	0.50414	--	--								0.27737	0.79886
								0.4281	0.548	--	--				0.35612	0.62088	--	--								0.57972	0.78394
								0.37618	0.62551	--	--				0.38169	0.47785	--	--								0.2971	0.6559
								0.27731	0.59239	--	--				0.17816	0.49205	--	--								0.32274	0.78734
								0.42754	0.58278	--	--				0.55384	0.85013	--	--								0.25444	0.75485
								0.38108	0.63142	--	--				0.23823	0.58858	--	--								0.24965	0.62561
								0.3695	0.51906	--	--				0.30413	0.72351	--	--								0.45779	0.66729
								0.382	0.51033	--	--				0.2047	0.45512	--	--								0.28891	0.66339
								0.31746	0.39388	--	--				0.41242	0.43172	--	--								0.5359	0.72656
								0.45752	0.59941	--	--				0.29462	0.63874	--	--								0.33613	0.69506
								0.33166	0.55511	--	--				0.16242	0.65572	--	--
								0.34971	0.38054	--	--				0.84496	0.55789	--	--
								0.34127	0.5776	--	--				0.30769	0.58922	--	--
								0.29697	0.52593	--	--				0.50118	0.56609	--	--
								0.37348	0.51732	--	--				0.4053	0.59943	--	--
								--	0.60416	--	--				0.26261	0.58123	--	--
								0.38914	0.591	--	--				0.28644	0.44817	--	--
								0.31113	0.68854	--	--				0.38635	0.58663	--	--
								0.21973	0.52253	--	--				0.19841	0.47838	--	--
								0.24264	0.49515	--	--				0.37177	0.51408	--	--
								0.26441	0.61335	--	--				0.31269	0.66562	--	--
								0.27435	0.72493	--	--				0.45177	0.7366	--	--
								0.33344	0.55838	--	--				0.5332	0.4799	--	--
								0.28656	0.51177	--	--				0.15823	0.54353	--	--
								0.41548	0.90651	--	--				0.3296	0.46124	--	--
								0.36351	0.74087	--	--				0.3435	0.38576	--	--
								0.16935	0.93109	--	--				0.27664	0.39689	--	--
								0.26802	0.51971	--	--				0.27265	0.50231	--	--
								0.23062	0.57583	--	--				0.39736	0.66189	--	--
								0.16722	0.5263	--	--				0.18642	0.4743	--	--
								0.33948	0.45312	--	--				0.41234	0.57053	--	--
								0.30701	0.56994	--	--				0.31482	0.46139	--	--
								0.34116	0.33428	--	--				0.45888	0.57038	--	--
								0.19393	0.59147	--	--				0.23185	0.24925	--	--
								0.17962	0.67148	--	--				0.2725	0.66313	--	--
								0.17641	0.41528	--	--				0.27294	0.62033	--	--
								0.43238	0.52355	--	--				0.40004	0.79946	--	--
								0.2325	0.47601	--	--				0.13193	0.51381	--	--
								0.51684	0.85767	--	--				0.35107	0.61995	--	--
								0.32608	0.68836	--	--				0.32927	0.37141	--	--
								0.23971	0.91716	--	--				0.28344	0.49062	--	--
								0.40747	0.60761	--	--				0.15328	0.59458	--	--
								0.30658	0.54146	--	--				0.26335	0.56168	--	--
								0.36355	0.75326	--	--				0.27586	0.37473	--	--
								0.16163	0.59429	--	--				0.27015	0.5038	--	--
								0.32449	0.45646	--	--				0.33588	0.58451	--	--
								0.34704	0.61713	--	--				0.31041	0.43357	--	--
								0.33991	0.88642	--	--				0.2646	0.50313	--	--
								0.16507	0.61091	--	--				0.20866	0.7047	--	--
								0.29225	0.85927	--	--				0.41117	0.81672	--	--
								0.61751	0.5107	--	--				0.28923	0.5175	--	--
								0.28414	0.70244	--	--				0.2058	0.4347	--	--
								0.27241	0.55991	--	--				0.27146	0.57018	--	--
								0.2524	0.74918	--	--				0.27333	0.54221	--	--
								0.25264	0.529	--	--				0.23006	0.47107	--	--
								0.18664	0.63286	--	--				0.44578	0.77708	--	--
								0.58909	0.60024	--	--				0.27642	0.69663	--	--
								0.30551	0.74328	--	--				0.36666	0.59155	--	--
								0.06314	0.49762	--	--				0.23793	0.56631	--	--
								0.25372	0.72608	--	--				0.35433	0.52026	--	--
								0.25914	0.76257	--	--				0.23705	0.48246	--	--
								0.22371	0.39389	--	--				0.32738	0.65757	--	--
								0.26878	0.63028	--	--				0.23234	0.40472	--	--
								0.35532	0.4835	--	--				0.29937	0.53382	--	--
								0.24998	0.37064	--	--				0.33641	0.86157	--	--
								0.30971	0.55614	--	--				0.20913	0.56612	--	--
								0.27565	0.46951	--	--				0.4504	0.43531	--	--
								0.19992	0.60797	--	--				0.33756	0.52422	--	--
								0.19637	0.55666	--	--				0.21076	0.5424	--	--
								0.33964	0.65147	--	--				0.36894	0.61505	--	--
								0.40606	0.50457	--	--				0.30562	0.62711	--	--
								0.20229	0.27124	--	--				0.37683	0.48561	--	--
								0.27519	0.62432	--	--				0.28816	0.49619	--	--
								0.4399	0.76779	--	--				0.19472	0.4444	--	--
								0.36344	0.64858	--	--				0.23574	0.59925	--	--
								0.42271	0.47228	--	--				0.24648	0.77082	--	--
								0.23749	0.55984	--	--				0.34345	0.31036	--	--
								0.23904	0.54666	--	--				0.38461	0.55273	--	--
								0.3376	0.51137	--	--				0.17408	0.48352	--	--
								0.46207	0.48268	--	--				0.21726	0.46293	--	--
								0.37827	0.67771	--	--				0.13722	0.72046	--	--
								0.2652	0.60264	--	--				0.3739	0.63828	--	--
								0.32441	0.7251	--	--				0.36473	0.49623	--	--
								0.64262	0.51839	--	--				0.29428	0.46812	--	--
								0.40706	0.39587	--	--				0.30552	0.55906	--	--
								0.22235	0.81177	--	--				0.41412	0.55924	--	--
								0.28592	0.43166	--	--				0.1494	0.65025	--	--
								0.41605	0.58459	--	--				0.35956	0.55456	--	--
								0.29708	0.43604	--	--				0.30824	0.4456	--	--
								0.3584	0.43221	--	--				0.19195	0.67643	--	--
								0.27008	0.71584	--	--				0.39465	0.48187	--	--
								0.24454	0.46556	--	--				0.38666	0.66761	--	--
								0.33897	0.71975	--	--				0.25693	0.51862	--	--
								0.29781	0.50077	--	--				0.30284	0.50694	--	--
								0.25174	0.46555	--	--				0.42554	0.53152	--	--
								0.21674	0.57259	--	--				0.33948	0.34257	--	--
								0.38467	0.37693	--	--				0.27947	0.6107	--	--
								0.37381	0.46852	--	--				0.39812	0.61983	--	--
								0.21304	0.60807	--	--				0.36773	0.47162	--	--
								0.25018	0.68588	--	--				0.36545	0.55458	--	--
								0.21234	0.83619	--	--				0.44478	0.69795	--	--
								0.14774	0.34248	--	--				0.27416	0.22672	--	--
								0.19646	0.59454	--	--				0.1983	0.34278	--	--
								0.16377	0.43537	--	--				0.24793	0.61162	--	--
								0.47961	0.30288	--	--				0.30908	0.64865	--	--
								0.38988	0.56604	--	--				0.40082	0.53022	--	--
								0.33101	0.79038	--	--				0.2626	0.49233	--	--
								0.35883	0.93012	--	--				0.28868	0.38274	--	--
								0.25943	0.75311	--	--				0.27083	0.39798	--	--
								0.29994	0.57347	--	--				0.3723	0.76134	--	--
								0.27011	0.80682	--	--				0.33211	0.44678	--	--
								0.39895	0.44647	--	--				0.37082	0.45789	--	--
								0.25732	0.58302	--	--				0.28487	0.61531	--	--
								0.31361	0.91732	--	--				0.24646	0.72486	--	--
								0.35349	0.54198	--	--				0.38398	0.55466	--	--
								0.26408	0.53513	--	--				0.30205	0.52688	--	--
								0.31912	0.5227	--	--				0.34194	0.42127	--	--
								0.37016	0.65634	--	--				0.30196	0.44148	--	--
								0.34817	0.48692	--	--				0.19217	0.51501	--	--
								0.09884	0.56756	--	--				0.34533	0.44123	--	--
								0.36047	0.48833	--	--				0.57661	0.82798	--	--
								0.32976	0.55024	--	--				0.30998	0.83173	--	--
								0.32438	0.6852	--	--				0.4889	0.48554	--	--
								0.30307	0.86404	--	--				0.32557	0.55984	--	--
								0.3624	0.75793	--	--				0.2235	0.53527	--	--
								0.27853	0.86544	--	--				0.27832	0.53259	--	--
								0.26525	0.65066	--	--				0.30884	0.44245	--	--
								0.23056	0.49036	--	--				0.28771	0.7519	--	--
								0.38253	0.32453	--	--				0.32902	0.50198	--	--
								0.20436	0.73273	--	--				0.18894	0.3642	--	--
								0.35156	0.57761	--	--				0.24475	0.55755	--	--
								0.22474	0.67504	--	--				0.20577	0.4397	--	--
								0.26728	0.35785	--	--				0.25484	0.50727	--	--
								0.3631	0.48132	--	--				0.45518	0.65725	--	--
								0.38254	0.72105	--	--				0.35591	0.51312	--	--
								0.65701	0.6576	--	--				0.35235	0.56292	--	--
								0.42622	0.74851	--	--				0.52103	0.68713	--	--
								0.28056	0.71836	--	--				0.26713	0.58409	--	--
								0.2517	0.65671	--	--				0.28676	0.6546	--	--
								0.33394	0.89543	--	--				0.30727	0.42806	--	--
								0.40408	0.5853	--	--				0.34387	0.55778	--	--
								0.27414	0.66496	--	--				0.18125	0.71114	--	--
								0.4243	0.80825	--	--				0.31044	0.46806	--	--
								0.39812	0.55753	--	--				0.37766	0.64899	--	--
								0.25479	0.77604	--	--				0.22316	0.5737	--	--
								0.32903	0.51535	--	--				0.25703	0.51801	--	--
								0.23084	0.52027	--	--				0.29161	0.59539	--	--
								0.24832	0.40734	--	--				0.16582	0.52809	--	--
								0.43184	0.4574	--	--				0.45736	0.43708	--	--
								--	0.70289	--	--				0.38529	0.62317	--	--
								--	0.50767	--	--				0.26122	0.67543	--	--
								--	0.72433	--	--				0.45737	0.59559	--	--
								--	0.79162	--	--				0.30534	0.44806	--	--
															0.30825	0.44239	--	--
															0.30799	0.43106	--	--
															0.36484	0.64425	--	--
															0.22838	0.58154	--	--
															0.35466	0.74897	--	--
															0.32936	0.66833	--	--
															0.31755	0.44292	--	--
															0.34307	0.58739	--	--
															0.21395	0.47877	--	--
															0.25613	0.60796	--	--
															0.35659	0.42741	--	--
															0.43703	0.48218	--	--
															0.25528	0.48845	--	--
															0.37597	0.57158	--	--
															0.21076	0.46736	--	--
															0.42017	0.53347	--	--
															0.32988	0.44268	--	--
															0.33676	0.48906	--	--
															0.20153	0.47979	--	--
															0.15842	0.52435	--	--
															0.43947	0.80448	--	--
															0.19941	0.57108	--	--
															0.26418	0.4573	--	--
															0.51181	0.90778	--	--
															0.29259	0.72869	--	--
															0.40685	0.78208	--	--
															0.34642	0.56706	--	--
															0.29283	0.72023	--	--
															0.36259	0.60921	--	--
															0.26416	0.4239	--	--
															0.3454	0.4193	--	--
															0.22543	0.45651	--	--
															0.31657	0.62541	--	--
															0.24205	0.58686	--	--
															0.31255	0.57911	--	--
															0.21497	0.51728	--	--
															0.36789	0.54943	--	--
															0.16508	0.43714	--	--
															0.34546	0.50529	--	--
															0.23412	0.79737	--	--
															0.27904	0.64262	--	--
															0.14919	0.37514	--	--
															0.26019	0.64286	--	--
															0.18306	0.75551	--	--
															0.20885	0.57727	--	--
															0.39643	0.42492	--	--
															0.25928	0.52285	--	--
															0.18431	0.34238	--	--
															0.20739	0.59262	--	--
															0.26625	0.50524	--	--
															0.30486	0.58745	--	--
															0.27394	0.21402	--	--
															0.27935	0.41448	--	--
															0.34324	0.57948	--	--
															0.25438	0.53861	--	--
															0.31917	0.5315	--	--
															0.3617	0.59086	--	--
															0.26714	0.61999	--	--
															0.48942	0.53701	--	--
															0.19988	0.34987	--	--
															0.29407	0.61776	--	--
															0.24243	0.57161	--	--
															0.48658	0.56822	--	--
															0.35206	0.6161	--	--
															0.41582	0.71896	--	--
															0.30971	0.57433	--	--
															0.41591	0.53687	--	--
															0.36971	0.48783	--	--
															0.56003	0.53568	--	--
															0.29291	0.48125	--	--
															0.24161	0.41182	--	--
															0.21606	0.52429	--	--
															0.18426	0.53204	--	--
															0.29355	0.40246	--	--
															0.43436	0.51162	--	--
															0.17375	0.42165	--	--
															0.31533	0.53235	--	--
															0.44479	0.70067	--	--
															0.43362	0.45919	--	--
															0.27415	0.5383	--	--
															0.27408	0.41682	--	--
															0.46786	0.84416	--	--
															0.32633	0.40697	--	--
															0.38716	0.48651	--	--
															0.36621	0.41563	--	--
															0.41359	0.58595	--	--
															0.43219	0.68312	--	--
															0.3376	0.74614	--	--
															0.38281	0.61961	--	--
															0.33395	0.55942	--	--
															0.25442	0.6462	--	--
															0.41121	0.79577	--	--
															0.33678	0.51445	--	--
															0.458	0.40028	--	--
															0.41098	0.65923	--	--
															0.53499	0.85274	--	--
															0.27208	0.53656	--	--
															0.34494	0.47653	--	--
															0.32343	0.52779	--	--
															0.27984	0.59295	--	--
															0.2294	0.62594	--	--
															0.29049	0.55156	--	--
															0.25319	0.71065	--	--
															0.25557	0.50665	--	--
															0.21171	0.56086	--	--
															0.23825	0.52923	--	--
															0.18613	0.53361	--	--
															0.12381	0.48739	--	--
															0.37459	0.86621	--	--
															0.44619	0.68378	--	--
															0.12531	0.52216	--	--
															0.26305	0.69187	--	--
															0.35393	0.77381	--	--
															0.3057	0.38511	--	--
															0.15578	0.50617	--	--
															0.27762	0.56792	--	--
															0.3597	0.68081	--	--
															0.27604	0.4194	--	--
															0.15096	0.29942	--	--
															0.34563	0.57244	--	--
															0.40179	0.50655	--	--
															0.25603	0.65664	--	--
															0.24254	0.45722	--	--
															0.29298	0.54721	--	--
															0.28221	0.61183	--	--
															0.26951	0.52482	--	--
															0.28277	0.63708	--	--
															0.39594	0.53977	--	--
															0.29528	0.66452	--	--
															0.1658	0.44309	--	--
															0.19472	0.4985	--	--
															0.26309	0.46616	--	--
															0.21365	0.36761	--	--
															0.19823	0.41373	--	--
															0.31633	0.60374	--	--
															0.41173	0.62783	--	--
															0.44172	0.63979	--	--
															0.22033	0.55501	--	--
															0.28662	0.44694	--	--
															0.25978	0.53284	--	--
															0.25164	0.61186	--	--
															0.26095	0.61211	--	--
															0.36153	0.50946	--	--
															0.25818	0.51748	--	--
															0.30276	0.52203	--	--
															0.51758	0.83136	--	--
															0.52633	0.33931	--	--
															0.27184	0.51219	--	--
															0.22796	0.74098	--	--
															0.31548	0.83352	--	--
															0.2555	0.62786	--	--
															0.40282	0.37852	--	--
															0.22002	0.33998	--	--
															0.4378	0.55002	--	--
															0.50357	0.5373	--	--
															0.30627	0.45645	--	--
															0.51913	0.89033	--	--
															0.3156	0.57808	--	--
															0.27688	0.46817	--	--
															0.27071	0.40878	--	--
															0.31417	0.61293	--	--
															0.31857	0.60618	--	--
															0.44851	0.64796	--	--
															0.3277	0.77481	--	--
															0.3436	0.59621	--	--
															0.3415	0.64376	--	--
															0.30605	0.62047	--	--
															0.48673	0.67525	--	--
															0.24839	0.59428	--	--
															0.26317	0.70874	--	--
															0.23836	0.47688	--	--
															0.42635	0.51265	--	--
															0.22918	0.58984	--	--
															0.37947	0.45424	--	--

## Sheet: Supplementary Figure 6
Supplementary Figure 6
The raw gels for m=5 and m=8 nucleosomes are already shown on sheet "Figure 3 D and E"
		Cy5 scan of site-specific crosslinking gel								FAM scan of site-specific crosslinking gel
				m=3		m=3 (second replicate)				m=3		m=3 (second replicate)
	NCP: 150 nM			0', 7",15",30",45", 1',90", 2', 4', 8',16',32'	G A T C	0', 7",15",30",45", 1',90", 2', 4', 8',16',32'				0', 7",15",30",45", 1',90", 2', 4', 8',16',32'	G A T C	0', 7",15",30",45", 1',90", 2', 4', 8',16',32'
	Chd1: 200 nM
	ATP: 1 mM
	KCl: 50 mM

## Sheet: Supplementary Figure 7
Supplementary Figure 7
			Cy5 scan of site-specific crosslinking gel								FAM scan of site-specific crosslinking gel
					m=5		m=8				m=5		m=8
					ATPγS | ATP		ATPγS | ATP				ATPγS | ATP		ATPγS | ATP
		NCP: 150 nM		DNA only	2',32", 0", 7",15",30", 1', 2', 4', 8',16',32'	G A T C	2',32", 0", 7",15",30", 1', 2', 4', 8',16',32'	DNA only		DNA only	2',32", 0", 7",15",30", 1', 2', 4', 8',16',32'	G A T C	2',32", 0", 7",15",30", 1', 2', 4', 8',16',32'	DNA only
		Chd1: 200 nM
		ATP or ATPγS: 1 mM
		KCl: 50 mM

[truncated: 1 more sheets: Supplementary Figure 8]
